# Supplementary material for: N′-tert-Butyl-N′-(3,5-dimethyl­benzo­yl)-2,2-dimethyl-4-oxochroman-6-carbo­hydrazide
Source: Acta Crystallogr Sect E Struct Rep Online. 2009 Jul 29;65(Pt 8):o2015. doi: 10.1107/S1600536809028815 (PMC2977281; doi:10.1107/S1600536809028815)
Supplement: Supplementary file 1 [file e-65-o2015-sup1.cif]

##############################################################################
###                                                                        ###
###        Electronic paper (Acta Crystallographica Section E)             ###
###                                                                        ###
##############################################################################
#                                                                            #
# This CIF contains the data in a paper accepted for publication in Acta     #
# Crystallographica Section E. It conforms to the requirements of Notes      #
# for Authors for Section E, and has been peer reviewed under the auspices   #
# of the IUCr Commission on Journals.                                        #
#                                                                            #
# Full details of the Crystallographic Information File format               #
# are given in the paper "The Crystallographic Information File (CIF):       #
# a New Standard Archive File for Crystallography" by S. R. Hall, F. H.      #
# Allen and I. D. Brown [Acta Cryst. (1991), A47, 655-685].                  #
#                                                                            #
# The current version of the core CIF dictionary is obtainable from          #
# ftp://ftp.iucr.org/pub/cif_core.dic. The current version number is 2.4.    #
#                                                                            #
# Software is freely available for graphical display of the structure(s) in  #
# this CIF.  For information consult the CIF home page http://www.iucr.org/  #
# cif/home.html                                                              #
#                                                                            #
# This file may be used for bona fide research purposes within the           #
# scientific community so long as proper attribution is given to the journal # 
# article from which it was obtained.                                        #
#                                                                            #
##############################################################################
                                             
data_global
_audit_creation_method     SHELXL-97
_journal_date_recd_electronic     2009-07-07
_journal_date_accepted     2009-07-21
_journal_name_full     'Acta Crystallographica, Section E'
_journal_year     2009
_journal_volume     65
_journal_issue      8
_journal_page_first     o2015
_journal_page_last     o2015
_journal_paper_category     QO
_journal_coeditor_code     FJ2236
_publ_contact_author_name     'Dr. Peiliang Zhao'
_publ_contact_author_address
; School of Pharmaceutical Sciences
  Southern Medical University
  Guangzhou  510515
  China
;
_publ_contact_author_email     peiliangzhao1999@yahoo.com.cn
_publ_contact_author_fax     '86 20 61648197'
_publ_contact_author_phone     '86 20 61648196'
_publ_section_title
;\
<i>N</i>'-<i>tert</i>-Butyl-<i>N</i>'-(3,5-dimethylbenzoyl)-2,2-dimethyl-4-\
oxochroman-6-carbohydrazide
;
loop_
    _publ_author_name
    _publ_author_footnote
    _publ_author_address
    'Zhongzhen Zhou' .
; School of Pharmaceutical Sciences
  Southern Medical University
  Guangzhou 510515
  People's Republic of China
;
    'Wenwei You' .
; School of Pharmaceutical Sciences
  Southern Medical University
  Guangzhou 510515
  People's Republic of China
;
    'Zhongkun Tang' .
; School of Pharmaceutical Sciences
  Southern Medical University
  Guangzhou 510515
  People's Republic of China
;
    'Peiliang Zhao' .
; School of Pharmaceutical Sciences
  Southern Medical University
  Guangzhou 510515
  People's Republic of China
;
data_I
_audit_creation_method     SHELXL-97
_chemical_name_systematic
;
<i>N</i>'-<i>tert</i>-Butyl-<i>N</i>'-(3,5-dimethylbenzoyl)-2,2-dimethyl-4-
oxochroman-6-carbohydrazide
;
_chemical_name_common     ?
_chemical_formula_moiety     'C25 H30 N2 O4'
_chemical_formula_sum     'C25 H30 N2 O4'
_chemical_formula_iupac     'C25 H30 N2 O4'
_chemical_formula_weight     422.51
_chemical_melting_point     ?
_symmetry_cell_setting     Monoclinic
_symmetry_space_group_name_H-M     'P 21/n'
_symmetry_space_group_name_Hall     '-P 2yn'
loop_
    _symmetry_equiv_pos_as_xyz
    'x, y, z'
    '-x+1/2, y+1/2, -z+1/2'
    '-x, -y, -z'
    'x-1/2, -y-1/2, z-1/2'
_cell_length_a     14.1260(12)
_cell_length_b     10.6964(9)
_cell_length_c     15.4370(13)
_cell_angle_alpha     90.00
_cell_angle_beta     96.426(2)
_cell_angle_gamma     90.00
_cell_volume     2317.8(3)
_cell_formula_units_Z     4
_cell_measurement_reflns_used     5293
_cell_measurement_theta_min     2.32
_cell_measurement_theta_max     27.93
_cell_measurement_temperature     297(2)
_exptl_crystal_description     block
_exptl_crystal_colour     colorless
_exptl_crystal_size_max     0.30
_exptl_crystal_size_mid     0.20
_exptl_crystal_size_min     0.20
_exptl_crystal_density_diffrn     1.211
_exptl_crystal_density_meas     ?
_exptl_crystal_density_method     'not measured'
_exptl_crystal_F_000     904
_exptl_absorpt_coefficient_mu     0.082
_exptl_absorpt_correction_type     multi-scan
_exptl_absorpt_process_details     '(SADABS; Sheldrick, 2005)'
_exptl_absorpt_correction_T_min     0.9758
_exptl_absorpt_correction_T_max     0.9838
_exptl_special_details
;
;
_diffrn_ambient_temperature     297(2)
_diffrn_radiation_type     MoK\a
_diffrn_radiation_wavelength     0.71073
_diffrn_radiation_source     'fine-focus sealed tube'
_diffrn_radiation_monochromator     graphite
_diffrn_measurement_device_type     'Bruker SMART APEX CCD area-detector'
_diffrn_measurement_method     '\f and \w'
_diffrn_detector_area_resol_mean     ?
_diffrn_reflns_number     13199
_diffrn_reflns_av_R_equivalents     0.0196
_diffrn_reflns_av_sigmaI/netI     0.0259
_diffrn_reflns_theta_min     2.07
_diffrn_reflns_theta_max     27.00
_diffrn_reflns_theta_full     27.00
_diffrn_measured_fraction_theta_max     0.998
_diffrn_measured_fraction_theta_full     0.998
_diffrn_reflns_limit_h_min     -18
_diffrn_reflns_limit_h_max     18
_diffrn_reflns_limit_k_min     -13
_diffrn_reflns_limit_k_max     13
_diffrn_reflns_limit_l_min     -19
_diffrn_reflns_limit_l_max     11
_diffrn_standards_number     ?
_diffrn_standards_interval_count     ?
_diffrn_standards_interval_time     ?
_diffrn_standards_decay_%     ?
_refine_special_details
;
Refinement of <i>F</i>^2^ against ALL reflections. The weighted <i>R</i>-factor
<i>wR</i> and goodness of fit <i>S</i> are based on <i>F</i>^2^, conventional
<i>R</i>-factors <i>R</i> are based on <i>F</i>, with <i>F</i> set to zero for
negative <i>F</i>^2^. The threshold expression of <i>F</i>^2^ >
\s(<i>F</i>^2^) is used only for calculating <i>R</i>-factors(gt) <i>etc</i>.
and is not relevant to the choice of reflections for refinement.
<i>R</i>-factors based on <i>F</i>^2^ are statistically about twice as large
as those based on <i>F</i>, and <i>R</i>- factors based on ALL data will be
even larger.
;
_reflns_number_total     5043
_reflns_number_gt     3983
_reflns_threshold_expression     I>2\s(I)
_refine_ls_structure_factor_coef     Fsqd
_refine_ls_matrix_type     full
_refine_ls_R_factor_all     0.0602
_refine_ls_R_factor_gt     0.0481
_refine_ls_wR_factor_gt     0.1330
_refine_ls_wR_factor_ref     0.1424
_refine_ls_goodness_of_fit_ref     1.038
_refine_ls_restrained_S_all     1.038
_refine_ls_number_reflns     5043
_refine_ls_number_parameters     338
_refine_ls_number_restraints     0
_refine_ls_hydrogen_treatment     mixed
_refine_ls_weighting_scheme     calc
_refine_ls_weighting_details
         'calc w=1/[\s^2^(Fo^2^)+(0.0739P)^2^+0.3537P] where P=(Fo^2^+2Fc^2^)/3'
_atom_sites_solution_hydrogens     geom
_atom_sites_solution_primary     direct
_atom_sites_solution_secondary     difmap
_refine_ls_shift/su_max     0.027
_refine_ls_shift/su_mean     0.001
_refine_diff_density_max     0.215
_refine_diff_density_min     -0.173
_refine_ls_extinction_method     none
_refine_ls_extinction_coef     ?
loop_
    _atom_type_symbol
    _atom_type_description
    _atom_type_scat_dispersion_real
    _atom_type_scat_dispersion_imag
    _atom_type_scat_source
    'C' 'C' 0.0033 0.0016
                         'International Tables Vol C Tables 4.2.6.8 and 6.1.1.4'
    'H' 'H' 0.0000 0.0000
                         'International Tables Vol C Tables 4.2.6.8 and 6.1.1.4'
    'N' 'N' 0.0061 0.0033
                         'International Tables Vol C Tables 4.2.6.8 and 6.1.1.4'
    'O' 'O' 0.0106 0.0060
                         'International Tables Vol C Tables 4.2.6.8 and 6.1.1.4'
_computing_data_collection     'SMART (Bruker, 2001)'
_computing_cell_refinement     'SAINT (Bruker, 2001)'
_computing_data_reduction     'SAINT (Bruker, 2001)'
_computing_structure_solution     'SHELXS97 (Sheldrick, 2008)'
_computing_structure_refinement     'SHELXL97 (Sheldrick, 2008)'
_computing_molecular_graphics     'SHELXTL (Sheldrick, 2008)'
_computing_publication_material     'SHELXTL (Sheldrick, 2008)'
loop_
    _atom_site_type_symbol
    _atom_site_label
    _atom_site_fract_x
    _atom_site_fract_y
    _atom_site_fract_z
    _atom_site_U_iso_or_equiv
    _atom_site_adp_type
    _atom_site_calc_flag
    _atom_site_refinement_flags
    _atom_site_occupancy
    _atom_site_disorder_assembly
    _atom_site_disorder_group
    C C3 0.66849(13) 1.10349(14) -0.10449(11) 0.0605(4) Uani d . 1 . .
    C C4 0.67622(12) 0.88189(13) -0.00473(10) 0.0514(4) Uani d . 1 . .
    C C5 0.68639(11) 0.87969(14) -0.09323(9) 0.0494(3) Uani d . 1 A .
    C C1 0.6450(5) 0.9997(11) 0.0354(8) 0.065(2) Uani d P 0.553(4) A 1
    O O1 0.6346(7) 1.0033(10) 0.1119(7) 0.114(3) Uani d P 0.553(4) A 1
    C C2 0.6193(3) 1.1038(3) -0.0289(2) 0.0658(10) Uani d P 0.553(4) A 1
    H H2A 0.5515 1.0993 -0.0475 0.079 Uiso calc PR 0.553(4) A 1
    H H2B 0.6314 1.1830 0.0009 0.079 Uiso calc PR 0.553(4) A 1
    C C6 0.6317(4) 1.1921(4) -0.1762(3) 0.0794(12) Uani d P 0.553(4) A 1
    H H6A 0.5657 1.1746 -0.1940 0.119 Uiso calc PR 0.553(4) A 1
    H H6B 0.6676 1.1816 -0.2249 0.119 Uiso calc PR 0.553(4) A 1
    H H6C 0.6382 1.2765 -0.1553 0.119 Uiso calc PR 0.553(4) A 1
    C C7 0.7797(3) 1.1317(4) -0.0800(3) 0.0873(13) Uani d P 0.553(4) A 1
    H H7A 0.7875 1.2129 -0.0537 0.131 Uiso calc PR 0.553(4) A 1
    H H7B 0.8112 1.1295 -0.1319 0.131 Uiso calc PR 0.553(4) A 1
    H H7C 0.8069 1.0696 -0.0398 0.131 Uiso calc PR 0.553(4) A 1
    C C1' 0.6818(6) 1.0036(14) 0.0428(10) 0.060(2) Uani d P 0.447(4) A 2
    O O1' 0.6711(7) 1.0167(11) 0.1174(8) 0.0697(17) Uani d P 0.447(4) A 2
    C C2' 0.7037(4) 1.1160(4) -0.0090(3) 0.0685(13) Uani d P 0.447(4) A 2
    H H2'1 0.7721 1.1291 -0.0027 0.082 Uiso calc PR 0.447(4) A 2
    H H2'2 0.6746 1.1890 0.0143 0.082 Uiso calc PR 0.447(4) A 2
    C C7' 0.5527(3) 1.0980(4) -0.1099(3) 0.0755(13) Uani d P 0.447(4) A 2
    H H7'1 0.5340 1.0260 -0.0789 0.113 Uiso calc PR 0.447(4) A 2
    H H7'2 0.5262 1.0926 -0.1698 0.113 Uiso calc PR 0.447(4) A 2
    H H7'3 0.5297 1.1722 -0.0843 0.113 Uiso calc PR 0.447(4) A 2
    C C6' 0.6941(6) 1.2082(6) -0.1583(4) 0.0936(19) Uani d P 0.447(4) A 2
    H H6'1 0.6725 1.2850 -0.1350 0.140 Uiso calc PR 0.447(4) A 2
    H H6'2 0.6645 1.1974 -0.2169 0.140 Uiso calc PR 0.447(4) A 2
    H H6'3 0.7620 1.2110 -0.1583 0.140 Uiso calc PR 0.447(4) A 2
    C C8 0.68071(12) 0.77025(13) 0.04199(10) 0.0515(4) Uani d . 1 A .
    H H8 0.6738 0.7719 0.1012 0.062 Uiso calc R 1 . .
    C C9 0.69514(10) 0.65732(12) 0.00237(9) 0.0440(3) Uani d . 1 . .
    C C10 0.70566(10) 0.65759(14) -0.08622(9) 0.0499(3) Uani d . 1 A .
    H H10 0.7153 0.5823 -0.1141 0.060 Uiso calc R 1 . .
    C C11 0.70207(11) 0.76656(15) -0.13332(10) 0.0544(4) Uani d . 1 . .
    H H11 0.7102 0.7646 -0.1923 0.065 Uiso calc R 1 A .
    C C12 0.69536(10) 0.53436(12) 0.04860(10) 0.0468(3) Uani d . 1 A .
    C C13 0.59930(11) 0.41391(14) 0.21344(11) 0.0538(4) Uani d . 1 . .
    C C14 0.53721(13) 0.52843(17) 0.18794(15) 0.0753(5) Uani d . 1 . .
    H H14A 0.5673 0.6019 0.2140 0.113 Uiso calc R 1 . .
    H H14B 0.4759 0.5178 0.2082 0.113 Uiso calc R 1 . .
    H H14C 0.5296 0.5373 0.1257 0.113 Uiso calc R 1 . .
    C C15 0.60593(14) 0.39710(18) 0.31198(13) 0.0715(5) Uani d . 1 . .
    H H15A 0.6370 0.3193 0.3279 0.107 Uiso calc R 1 . .
    H H15B 0.5430 0.3967 0.3299 0.107 Uiso calc R 1 . .
    H H15C 0.6420 0.4647 0.3401 0.107 Uiso calc R 1 . .
    C C16 0.55686(12) 0.29932(16) 0.16431(14) 0.0702(5) Uani d . 1 . .
    H H16A 0.5496 0.3161 0.1028 0.105 Uiso calc R 1 . .
    H H16B 0.4957 0.2808 0.1828 0.105 Uiso calc R 1 . .
    H H16C 0.5985 0.2291 0.1764 0.105 Uiso calc R 1 . .
    C C17 0.76979(10) 0.35224(11) 0.20322(9) 0.0419(3) Uani d . 1 . .
    C C18 0.86257(9) 0.37282(12) 0.16645(9) 0.0426(3) Uani d . 1 . .
    C C19 0.91465(10) 0.48329(13) 0.17253(10) 0.0475(3) Uani d . 1 . .
    H H19 0.8915 0.5525 0.2000 0.057 Uiso calc R 1 . .
    C C20 1.00090(11) 0.49090(14) 0.13791(10) 0.0530(4) Uani d . 1 . .
    C C21 1.03369(11) 0.38643(16) 0.09734(11) 0.0582(4) Uani d . 1 . .
    H H21 1.0906 0.3920 0.0725 0.070 Uiso calc R 1 . .
    C C22 0.98488(11) 0.27454(15) 0.09244(11) 0.0561(4) Uani d . 1 . .
    C C23 0.89924(10) 0.26895(13) 0.12762(10) 0.0494(3) Uani d . 1 . .
    H H23 0.8655 0.1942 0.1253 0.059 Uiso calc R 1 . .
    C C24 1.05961(13) 0.60902(17) 0.14489(14) 0.0745(5) Uani d . 1 . .
    H H24A 1.0845 0.6224 0.2046 0.112 Uiso calc R 1 . .
    H H24B 1.0203 0.6786 0.1246 0.112 Uiso calc R 1 . .
    H H24C 1.1113 0.6011 0.1099 0.112 Uiso calc R 1 . .
    C C25 1.02483(16) 0.16056(19) 0.05138(16) 0.0862(6) Uani d . 1 . .
    H H25A 1.0685 0.1864 0.0114 0.129 Uiso calc R 1 . .
    H H25B 0.9737 0.1137 0.0206 0.129 Uiso calc R 1 . .
    H H25C 1.0577 0.1092 0.0961 0.129 Uiso calc R 1 . .
    N N1 0.71169(8) 0.54096(10) 0.13664(8) 0.0442(3) Uani d . 1 . .
    H H1 0.7207(11) 0.6105(16) 0.1645(11) 0.053 Uiso d . 1 . .
    N N2 0.69837(8) 0.43704(10) 0.18823(8) 0.0448(3) Uani d . 1 A .
    O O2 0.68091(10) 0.98341(11) -0.14408(8) 0.0697(4) Uani d . 1 A .
    O O3 0.68252(10) 0.43588(10) 0.00964(8) 0.0680(3) Uani d . 1 . .
    O O4 0.75822(7) 0.25569(9) 0.24413(7) 0.0527(3) Uani d . 1 . .
loop_
    _atom_site_aniso_label
    _atom_site_aniso_U_11
    _atom_site_aniso_U_22
    _atom_site_aniso_U_33
    _atom_site_aniso_U_12
    _atom_site_aniso_U_13
    _atom_site_aniso_U_23
    C3 0.0823(11) 0.0413(8) 0.0569(9) -0.0035(7) 0.0036(8) 0.0097(7)
    C4 0.0704(9) 0.0384(7) 0.0462(8) 0.0063(6) 0.0101(7) 0.0034(6)
    C5 0.0560(8) 0.0456(8) 0.0478(8) 0.0026(6) 0.0105(6) 0.0064(6)
    C1 0.100(5) 0.040(2) 0.059(4) 0.013(4) 0.027(5) 0.004(2)
    O1 0.236(10) 0.046(3) 0.070(4) 0.024(5) 0.064(6) 0.004(2)
    C2 0.092(3) 0.0395(14) 0.069(2) 0.0125(15) 0.0221(18) 0.0105(13)
    C6 0.114(4) 0.053(2) 0.070(2) 0.005(2) 0.007(3) 0.0194(18)
    C7 0.080(2) 0.066(2) 0.115(3) -0.0203(18) 0.006(2) 0.008(2)
    C1' 0.088(6) 0.043(3) 0.049(3) 0.014(5) 0.007(5) 0.0066(19)
    O1' 0.121(4) 0.042(3) 0.045(2) 0.010(2) 0.008(3) -0.0031(18)
    C2' 0.090(3) 0.047(2) 0.066(2) -0.0059(19) -0.003(2) -0.0011(17)
    C7' 0.073(3) 0.078(3) 0.074(3) 0.015(2) 0.002(2) 0.008(2)
    C6' 0.138(6) 0.068(3) 0.079(4) -0.023(4) 0.030(4) 0.018(3)
    C8 0.0718(10) 0.0418(7) 0.0416(7) 0.0084(7) 0.0097(7) 0.0023(6)
    C9 0.0468(7) 0.0375(7) 0.0467(7) 0.0039(5) 0.0010(6) 0.0006(6)
    C10 0.0540(8) 0.0450(8) 0.0503(8) 0.0081(6) 0.0043(6) -0.0066(6)
    C11 0.0645(9) 0.0576(9) 0.0427(8) 0.0072(7) 0.0129(7) 0.0002(7)
    C12 0.0518(8) 0.0355(7) 0.0519(8) 0.0041(6) 0.0012(6) -0.0016(6)
    C13 0.0501(8) 0.0415(7) 0.0715(10) 0.0016(6) 0.0140(7) -0.0001(7)
    C14 0.0567(10) 0.0608(10) 0.1105(16) 0.0147(8) 0.0189(10) 0.0057(10)
    C15 0.0796(12) 0.0646(10) 0.0756(12) 0.0033(9) 0.0318(9) 0.0017(9)
    C16 0.0560(9) 0.0571(10) 0.0980(14) -0.0107(8) 0.0109(9) -0.0075(9)
    C17 0.0512(7) 0.0313(6) 0.0425(7) 0.0004(5) 0.0026(6) -0.0010(5)
    C18 0.0481(7) 0.0369(6) 0.0416(7) 0.0041(5) -0.0002(5) 0.0023(5)
    C19 0.0535(8) 0.0378(7) 0.0508(8) 0.0004(6) 0.0034(6) -0.0028(6)
    C20 0.0506(8) 0.0504(8) 0.0570(9) -0.0030(6) 0.0012(6) 0.0018(7)
    C21 0.0483(8) 0.0636(10) 0.0640(10) 0.0033(7) 0.0114(7) -0.0005(8)
    C22 0.0562(9) 0.0530(9) 0.0592(9) 0.0098(7) 0.0069(7) -0.0067(7)
    C23 0.0544(8) 0.0381(7) 0.0549(8) 0.0028(6) 0.0025(6) -0.0028(6)
    C24 0.0652(10) 0.0628(11) 0.0964(14) -0.0170(8) 0.0124(10) -0.0043(10)
    C25 0.0850(13) 0.0685(12) 0.1098(16) 0.0131(10) 0.0317(12) -0.0227(11)
    N1 0.0548(7) 0.0272(5) 0.0495(7) 0.0011(5) 0.0016(5) 0.0022(5)
    N2 0.0496(6) 0.0315(5) 0.0539(7) 0.0017(5) 0.0079(5) 0.0049(5)
    O2 0.1092(10) 0.0515(6) 0.0522(6) 0.0076(6) 0.0257(6) 0.0124(5)
    O3 0.1024(9) 0.0384(6) 0.0610(7) 0.0002(6) -0.0009(6) -0.0085(5)
    O4 0.0645(6) 0.0345(5) 0.0598(6) 0.0032(4) 0.0096(5) 0.0099(4)
_geom_special_details
;
All e.s.d.'s (except the e.s.d. in the dihedral angle between two l.s. planes)
are estimated using the full covariance matrix. The cell e.s.d.'s are taken
into account individually in the estimation of e.s.d.'s in distances, angles
and torsion angles; correlations between e.s.d.'s in cell parameters are only
used when they are defined by crystal symmetry. An approximate (isotropic)
treatment of cell e.s.d.'s is used for estimating e.s.d.'s involving l.s.
planes.
;
loop_
    _geom_bond_atom_site_label_1
    _geom_bond_atom_site_label_2
    _geom_bond_site_symmetry_2
    _geom_bond_distance
    _geom_bond_publ_flag
    C3 C2 . 1.423(4) ?
    C3 O2 . 1.4416(19) ?
    C3 C6' . 1.464(5) ?
    C3 C6 . 1.504(4) ?
    C3 C2' . 1.509(4) ?
    C3 C7 . 1.602(4) ?
    C3 C7' . 1.629(5) ?
    C4 C5 . 1.390(2) ?
    C4 C8 . 1.3928(19) ?
    C4 C1 . 1.492(11) ?
    C4 C1' . 1.492(15) ?
    C5 O2 . 1.3562(17) ?
    C5 C11 . 1.388(2) ?
    C1 O1 . 1.207(16) ?
    C1 C2 . 1.509(12) ?
    C2 H2A . 0.9700 ?
    C2 H2B . 0.9700 ?
    C6 H6A . 0.9600 ?
    C6 H6B . 0.9600 ?
    C6 H6C . 0.9600 ?
    C7 H7A . 0.9600 ?
    C7 H7B . 0.9600 ?
    C7 H7C . 0.9600 ?
    C1' O1' . 1.186(19) ?
    C1' C2' . 1.495(15) ?
    C2' H2'1 . 0.9700 ?
    C2' H2'2 . 0.9700 ?
    C7' H7'1 . 0.9600 ?
    C7' H7'2 . 0.9600 ?
    C7' H7'3 . 0.9600 ?
    C6' H6'1 . 0.9600 ?
    C6' H6'2 . 0.9600 ?
    C6' H6'3 . 0.9600 ?
    C8 C9 . 1.3794(19) ?
    C8 H8 . 0.9300 ?
    C9 C10 . 1.392(2) ?
    C9 C12 . 1.4962(18) ?
    C10 C11 . 1.372(2) ?
    C10 H10 . 0.9300 ?
    C11 H11 . 0.9300 ?
    C12 O3 . 1.2165(17) ?
    C12 N1 . 1.3547(19) ?
    C13 N2 . 1.5143(18) ?
    C13 C15 . 1.524(3) ?
    C13 C16 . 1.528(2) ?
    C13 C14 . 1.532(2) ?
    C14 H14A . 0.9600 ?
    C14 H14B . 0.9600 ?
    C14 H14C . 0.9600 ?
    C15 H15A . 0.9600 ?
    C15 H15B . 0.9600 ?
    C15 H15C . 0.9600 ?
    C16 H16A . 0.9600 ?
    C16 H16B . 0.9600 ?
    C16 H16C . 0.9600 ?
    C17 O4 . 1.2310(15) ?
    C17 N2 . 1.3572(17) ?
    C17 C18 . 1.5016(19) ?
    C18 C19 . 1.3896(19) ?
    C18 C23 . 1.3898(19) ?
    C19 C20 . 1.387(2) ?
    C19 H19 . 0.9300 ?
    C20 C21 . 1.386(2) ?
    C20 C24 . 1.509(2) ?
    C21 C22 . 1.379(2) ?
    C21 H21 . 0.9300 ?
    C22 C23 . 1.382(2) ?
    C22 C25 . 1.512(2) ?
    C23 H23 . 0.9300 ?
    C24 H24A . 0.9600 ?
    C24 H24B . 0.9600 ?
    C24 H24C . 0.9600 ?
    C25 H25A . 0.9600 ?
    C25 H25B . 0.9600 ?
    C25 H25C . 0.9600 ?
    N1 N2 . 1.3924(15) ?
    N1 H1 . 0.862(17) ?
loop_
    _geom_angle_atom_site_label_1
    _geom_angle_atom_site_label_2
    _geom_angle_atom_site_label_3
    _geom_angle_site_symmetry_1
    _geom_angle_site_symmetry_3
    _geom_angle
    _geom_angle_publ_flag
    C2 C3 O2 . . 116.33(16) ?
    C2 C3 C6' . . 129.6(3) ?
    O2 C3 C6' . . 113.1(3) ?
    C2 C3 C6 . . 116.2(3) ?
    O2 C3 C6 . . 107.3(2) ?
    C2 C3 C2' . . 48.4(2) ?
    O2 C3 C2' . . 116.81(19) ?
    C6' C3 C2' . . 114.3(3) ?
    C6 C3 C2' . . 135.4(3) ?
    C2 C3 C7 . . 111.2(3) ?
    O2 C3 C7 . . 96.03(19) ?
    C6' C3 C7 . . 72.1(4) ?
    C6 C3 C7 . . 107.7(3) ?
    C2' C3 C7 . . 62.9(3) ?
    C2 C3 C7' . . 57.5(2) ?
    O2 C3 C7' . . 96.6(2) ?
    C6' C3 C7' . . 108.0(4) ?
    C6 C3 C7' . . 73.9(3) ?
    C2' C3 C7' . . 105.9(3) ?
    C7 C3 C7' . . 166.1(3) ?
    C5 C4 C8 . . 119.40(13) ?
    C5 C4 C1 . . 119.3(5) ?
    C8 C4 C1 . . 120.5(5) ?
    C5 C4 C1' . . 119.5(6) ?
    C8 C4 C1' . . 119.8(6) ?
    O2 C5 C11 . . 117.17(13) ?
    O2 C5 C4 . . 123.34(13) ?
    C11 C5 C4 . . 119.48(13) ?
    O1 C1 C4 . . 120.5(10) ?
    O1 C1 C2 . . 125.0(10) ?
    C4 C1 C2 . . 114.3(8) ?
    C3 C2 C1 . . 115.7(4) ?
    C3 C2 H2A . . 108.4 ?
    C1 C2 H2A . . 108.4 ?
    C3 C2 H2B . . 108.4 ?
    C1 C2 H2B . . 108.4 ?
    H2A C2 H2B . . 107.4 ?
    C3 C6 H6A . . 109.5 ?
    C3 C6 H6B . . 109.5 ?
    C3 C6 H6C . . 109.5 ?
    C3 C7 H7A . . 109.5 ?
    C3 C7 H7B . . 109.5 ?
    C3 C7 H7C . . 109.5 ?
    O1' C1' C4 . . 125.0(12) ?
    O1' C1' C2' . . 118.7(12) ?
    C4 C1' C2' . . 116.2(10) ?
    C1' C2' C3 . . 112.6(6) ?
    C1' C2' H2'1 . . 109.1 ?
    C3 C2' H2'1 . . 109.1 ?
    C1' C2' H2'2 . . 109.1 ?
    C3 C2' H2'2 . . 109.1 ?
    H2'1 C2' H2'2 . . 107.8 ?
    C3 C7' H7'1 . . 109.5 ?
    C3 C7' H7'2 . . 109.5 ?
    H7'1 C7' H7'2 . . 109.5 ?
    C3 C7' H7'3 . . 109.5 ?
    H7'1 C7' H7'3 . . 109.5 ?
    H7'2 C7' H7'3 . . 109.5 ?
    C3 C6' H6'1 . . 109.5 ?
    C3 C6' H6'2 . . 109.5 ?
    H6'1 C6' H6'2 . . 109.5 ?
    C3 C6' H6'3 . . 109.5 ?
    H6'1 C6' H6'3 . . 109.5 ?
    H6'2 C6' H6'3 . . 109.5 ?
    C9 C8 C4 . . 121.44(13) ?
    C9 C8 H8 . . 119.3 ?
    C4 C8 H8 . . 119.3 ?
    C8 C9 C10 . . 118.11(12) ?
    C8 C9 C12 . . 123.42(12) ?
    C10 C9 C12 . . 118.41(12) ?
    C11 C10 C9 . . 121.39(13) ?
    C11 C10 H10 . . 119.3 ?
    C9 C10 H10 . . 119.3 ?
    C10 C11 C5 . . 120.18(13) ?
    C10 C11 H11 . . 119.9 ?
    C5 C11 H11 . . 119.9 ?
    O3 C12 N1 . . 122.71(13) ?
    O3 C12 C9 . . 122.21(13) ?
    N1 C12 C9 . . 115.07(11) ?
    N2 C13 C15 . . 108.69(13) ?
    N2 C13 C16 . . 109.02(12) ?
    C15 C13 C16 . . 112.19(14) ?
    N2 C13 C14 . . 108.80(12) ?
    C15 C13 C14 . . 108.68(15) ?
    C16 C13 C14 . . 109.40(15) ?
    C13 C14 H14A . . 109.5 ?
    C13 C14 H14B . . 109.5 ?
    H14A C14 H14B . . 109.5 ?
    C13 C14 H14C . . 109.5 ?
    H14A C14 H14C . . 109.5 ?
    H14B C14 H14C . . 109.5 ?
    C13 C15 H15A . . 109.5 ?
    C13 C15 H15B . . 109.5 ?
    H15A C15 H15B . . 109.5 ?
    C13 C15 H15C . . 109.5 ?
    H15A C15 H15C . . 109.5 ?
    H15B C15 H15C . . 109.5 ?
    C13 C16 H16A . . 109.5 ?
    C13 C16 H16B . . 109.5 ?
    H16A C16 H16B . . 109.5 ?
    C13 C16 H16C . . 109.5 ?
    H16A C16 H16C . . 109.5 ?
    H16B C16 H16C . . 109.5 ?
    O4 C17 N2 . . 120.62(12) ?
    O4 C17 C18 . . 119.25(12) ?
    N2 C17 C18 . . 120.08(11) ?
    C19 C18 C23 . . 119.26(13) ?
    C19 C18 C17 . . 125.24(12) ?
    C23 C18 C17 . . 115.41(12) ?
    C20 C19 C18 . . 120.35(13) ?
    C20 C19 H19 . . 119.8 ?
    C18 C19 H19 . . 119.8 ?
    C21 C20 C19 . . 118.65(14) ?
    C21 C20 C24 . . 119.92(15) ?
    C19 C20 C24 . . 121.42(14) ?
    C22 C21 C20 . . 122.29(14) ?
    C22 C21 H21 . . 118.9 ?
    C20 C21 H21 . . 118.9 ?
    C21 C22 C23 . . 118.06(14) ?
    C21 C22 C25 . . 120.98(15) ?
    C23 C22 C25 . . 120.94(15) ?
    C22 C23 C18 . . 121.33(13) ?
    C22 C23 H23 . . 119.3 ?
    C18 C23 H23 . . 119.3 ?
    C20 C24 H24A . . 109.5 ?
    C20 C24 H24B . . 109.5 ?
    H24A C24 H24B . . 109.5 ?
    C20 C24 H24C . . 109.5 ?
    H24A C24 H24C . . 109.5 ?
    H24B C24 H24C . . 109.5 ?
    C22 C25 H25A . . 109.5 ?
    C22 C25 H25B . . 109.5 ?
    H25A C25 H25B . . 109.5 ?
    C22 C25 H25C . . 109.5 ?
    H25A C25 H25C . . 109.5 ?
    H25B C25 H25C . . 109.5 ?
    C12 N1 N2 . . 120.89(11) ?
    C12 N1 H1 . . 123.0(11) ?
    N2 N1 H1 . . 115.2(11) ?
    C17 N2 N1 . . 119.06(11) ?
    C17 N2 C13 . . 122.53(11) ?
    N1 N2 C13 . . 117.73(10) ?
    C5 O2 C3 . . 119.03(12) ?
loop_
    _geom_torsion_atom_site_label_1
    _geom_torsion_atom_site_label_2
    _geom_torsion_atom_site_label_3
    _geom_torsion_atom_site_label_4
    _geom_torsion_site_symmetry_1
    _geom_torsion_site_symmetry_2
    _geom_torsion_site_symmetry_3
    _geom_torsion_site_symmetry_4
    _geom_torsion
    _geom_torsion_publ_flag
    C8 C4 C5 O2 . . . . 178.51(15) ?
    C1 C4 C5 O2 . . . . 8.4(4) ?
    C1' C4 C5 O2 . . . . -14.6(4) ?
    C8 C4 C5 C11 . . . . -0.8(2) ?
    C1 C4 C5 C11 . . . . -170.9(4) ?
    C1' C4 C5 C11 . . . . 166.0(4) ?
    C5 C4 C1 O1 . . . . 179.1(7) ?
    C8 C4 C1 O1 . . . . 9.2(9) ?
    C1' C4 C1 O1 . . . . -85(3) ?
    C5 C4 C1 C2 . . . . 5.0(7) ?
    C8 C4 C1 C2 . . . . -164.9(4) ?
    C1' C4 C1 C2 . . . . 101(3) ?
    O2 C3 C2 C1 . . . . 41.7(5) ?
    C6' C3 C2 C1 . . . . -150.7(6) ?
    C6 C3 C2 C1 . . . . 169.6(5) ?
    C2' C3 C2 C1 . . . . -61.8(5) ?
    C7 C3 C2 C1 . . . . -66.8(5) ?
    C7' C3 C2 C1 . . . . 122.4(5) ?
    O1 C1 C2 C3 . . . . 156.6(8) ?
    C4 C1 C2 C3 . . . . -29.6(7) ?
    C5 C4 C1' O1' . . . . 177.5(8) ?
    C8 C4 C1' O1' . . . . -15.7(11) ?
    C1 C4 C1' O1' . . . . 82(3) ?
    C5 C4 C1' C2' . . . . -3.3(8) ?
    C8 C4 C1' C2' . . . . 163.5(4) ?
    C1 C4 C1' C2' . . . . -99(3) ?
    O1' C1' C2' C3 . . . . -151.4(8) ?
    C4 C1' C2' C3 . . . . 29.4(8) ?
    C2 C3 C2' C1' . . . . 61.4(5) ?
    O2 C3 C2' C1' . . . . -41.0(6) ?
    C6' C3 C2' C1' . . . . -176.2(6) ?
    C6 C3 C2' C1' . . . . 148.0(6) ?
    C7 C3 C2' C1' . . . . -123.8(6) ?
    C7' C3 C2' C1' . . . . 65.1(6) ?
    C5 C4 C8 C9 . . . . 0.1(2) ?
    C1 C4 C8 C9 . . . . 170.0(4) ?
    C1' C4 C8 C9 . . . . -166.8(4) ?
    C4 C8 C9 C10 . . . . 0.3(2) ?
    C4 C8 C9 C12 . . . . -176.65(14) ?
    C8 C9 C10 C11 . . . . 0.1(2) ?
    C12 C9 C10 C11 . . . . 177.22(13) ?
    C9 C10 C11 C5 . . . . -0.9(2) ?
    O2 C5 C11 C10 . . . . -178.14(14) ?
    C4 C5 C11 C10 . . . . 1.2(2) ?
    C8 C9 C12 O3 . . . . 159.80(15) ?
    C10 C9 C12 O3 . . . . -17.1(2) ?
    C8 C9 C12 N1 . . . . -20.8(2) ?
    C10 C9 C12 N1 . . . . 162.30(13) ?
    O4 C17 C18 C19 . . . . -134.18(14) ?
    N2 C17 C18 C19 . . . . 48.51(19) ?
    O4 C17 C18 C23 . . . . 42.43(18) ?
    N2 C17 C18 C23 . . . . -134.88(13) ?
    C23 C18 C19 C20 . . . . 1.9(2) ?
    C17 C18 C19 C20 . . . . 178.41(13) ?
    C18 C19 C20 C21 . . . . 0.0(2) ?
    C18 C19 C20 C24 . . . . -179.00(15) ?
    C19 C20 C21 C22 . . . . -1.9(2) ?
    C24 C20 C21 C22 . . . . 177.18(17) ?
    C20 C21 C22 C23 . . . . 1.7(2) ?
    C20 C21 C22 C25 . . . . -177.15(17) ?
    C21 C22 C23 C18 . . . . 0.4(2) ?
    C25 C22 C23 C18 . . . . 179.19(16) ?
    C19 C18 C23 C22 . . . . -2.1(2) ?
    C17 C18 C23 C22 . . . . -178.97(13) ?
    O3 C12 N1 N2 . . . . -11.2(2) ?
    C9 C12 N1 N2 . . . . 169.32(11) ?
    O4 C17 N2 N1 . . . . -175.61(12) ?
    C18 C17 N2 N1 . . . . 1.66(18) ?
    O4 C17 N2 C13 . . . . -5.3(2) ?
    C18 C17 N2 C13 . . . . 171.97(12) ?
    C12 N1 N2 C17 . . . . 84.40(16) ?
    C12 N1 N2 C13 . . . . -86.37(16) ?
    C15 C13 N2 C17 . . . . 61.36(17) ?
    C16 C13 N2 C17 . . . . -61.21(18) ?
    C14 C13 N2 C17 . . . . 179.54(14) ?
    C15 C13 N2 N1 . . . . -128.22(13) ?
    C16 C13 N2 N1 . . . . 109.21(14) ?
    C14 C13 N2 N1 . . . . -10.03(19) ?
    C11 C5 O2 C3 . . . . -177.56(14) ?
    C4 C5 O2 C3 . . . . 3.1(2) ?
    C2 C3 O2 C5 . . . . -28.9(3) ?
    C6' C3 O2 C5 . . . . 161.4(4) ?
    C6 C3 O2 C5 . . . . -160.9(3) ?
    C2' C3 O2 C5 . . . . 25.7(3) ?
    C7 C3 O2 C5 . . . . 88.4(2) ?
    C7' C3 O2 C5 . . . . -85.8(2) ?
loop_
    _geom_hbond_atom_site_label_D
    _geom_hbond_atom_site_label_H
    _geom_hbond_atom_site_label_A
    _geom_hbond_site_symmetry_A
    _geom_hbond_distance_DH
    _geom_hbond_distance_HA
    _geom_hbond_distance_DA
    _geom_hbond_angle_DHA
    C16 H16C O4 . 0.96 2.39 3.007(2) 121
    C15 H15A O4 . 0.96 2.36 2.918(2) 117
    C8 H8 O4 2_655 0.93 2.48 3.3214(18) 151
    N1 H1 O4 2_655 0.862(17) 2.096(18) 2.9442(15) 167.8(15)
