# Supplementary material for: N′-tert-Butyl-N′-(3,5-dimethyl­benzo­yl)-2,2-dimethyl-4-oxochroman-6-carbo­hydrazide
Source: Acta Crystallogr Sect E Struct Rep Online. 2009 Jul 29;65(Pt 8):o2015. doi: 10.1107/S1600536809028815 (PMC2977281; doi:10.1107/S1600536809028815)
Supplement: Supplementary file 2 [file e-65-o2015-Isup2.hkl]

# 
# h,k,l, Fc-squared, Fo-squared, sigma(Fo-squared) and status flag 
# 
data_I
_shelx_title ' 070521BM in P2(1)/n' 
_shelx_refln_list_code          4 
_shelx_F_calc_maximum      150.30 
_exptl_crystal_F_000       904.00 
_reflns_d_resolution_high  0.7828 
 
loop_ 
 _symmetry_equiv_pos_as_xyz 
 'x, y, z' 
 '-x+1/2, y+1/2, -z+1/2' 
 '-x, -y, -z' 
 'x-1/2, -y-1/2, z-1/2' 
 
_cell_length_a    14.1260 
_cell_length_b    10.6964 
_cell_length_c    15.4370 
_cell_angle_alpha  90.000 
_cell_angle_beta   96.426 
_cell_angle_gamma  90.000 
 
_shelx_F_squared_multiplier     1.000 
 
loop_ 
 _refln_index_h 
 _refln_index_k 
 _refln_index_l 
 _refln_F_squared_calc 
 _refln_F_squared_meas 
 _refln_F_squared_sigma 
 _refln_observed_status 
   2   0   0    12918.36    12129.37    228.75 o 
   4   0   0      881.46     1046.12     16.48 o 
   6   0   0     3294.25     3631.41     68.25 o 
   8   0   0     2885.50     2860.80     54.53 o 
  10   0   0     1319.22     1316.65     68.65 o 
  12   0   0      108.75      101.23      4.07 o 
  14   0   0       47.81       47.48      3.04 o 
  16   0   0        9.20        9.13      1.90 o 
   1   1   0     3395.36     3481.11     54.01 o 
   2   1   0      746.21      798.13     12.58 o 
   3   1   0      439.52      482.15     10.95 o 
   4   1   0     8812.41     8508.40    225.91 o 
   5   1   0      743.97      800.45      9.99 o 
   6   1   0     1624.47     1711.24     20.76 o 
   7   1   0     2168.47     2318.12     27.99 o 
   8   1   0      776.93      700.94      9.20 o 
   9   1   0      453.29      437.96      6.23 o 
  10   1   0       26.14       30.09      2.75 o 
  11   1   0       18.65       13.73      1.16 o 
  12   1   0        1.45        0.15      0.70 o 
  13   1   0      223.93      211.51      4.65 o 
  14   1   0        0.68        0.82      0.86 o 
  15   1   0        4.72        4.08      1.20 o 
  16   1   0        9.23       12.22      1.66 o 
  17   1   0       41.33       47.35      2.75 o 
   0   2   0     4116.92     4336.83    102.85 o 
   1   2   0      999.23     1054.56     19.29 o 
   2   2   0        9.71       13.44      0.57 o 
   3   2   0     2740.14     2747.16     46.51 o 
   4   2   0     1265.86     1296.62     17.73 o 
   5   2   0       71.80       82.34      2.07 o 
   6   2   0     1529.37     1677.66     33.34 o 
   7   2   0       63.44       71.05      1.59 o 
   8   2   0      687.88      728.75      9.56 o 
   9   2   0       17.33       15.13      0.90 o 
  10   2   0      212.98      207.69      7.27 o 
  11   2   0       76.55       71.23      1.98 o 
  12   2   0        1.43        2.01      0.84 o 
  13   2   0       64.61       58.04      2.51 o 
  14   2   0        4.72        5.43      1.22 o 
  15   2   0        9.68       10.68      1.46 o 
  16   2   0        1.91        3.98      1.47 o 
  17   2   0        2.52        5.62      1.44 o 
   1   3   0      128.10      124.60      2.32 o 
   2   3   0     1898.27     2037.41     26.94 o 
   3   3   0      361.82      364.74      5.28 o 
   4   3   0       28.37       25.91      1.23 o 
   5   3   0      264.86      257.62      4.08 o 
   6   3   0       29.33       31.02      3.91 o 
   7   3   0       47.35       50.97      3.45 o 
   8   3   0       25.62       28.13      2.00 o 
   9   3   0        0.01        0.03      0.53 o 
  10   3   0       26.43       22.34      1.25 o 
  11   3   0      136.00      145.34      3.27 o 
  12   3   0      371.15      341.15      7.11 o 
  13   3   0       31.58       37.01      2.07 o 
  14   3   0       52.04       49.39      2.41 o 
  15   3   0       15.46       16.20      1.70 o 
  16   3   0        6.83       11.34      1.61 o 
  17   3   0        0.03        1.75      1.35 o 
   0   4   0      355.29      351.68     13.15 o 
   1   4   0      200.99      226.52      3.50 o 
   2   4   0      104.55       81.70      1.57 o 
   3   4   0       34.35       51.47      1.21 o 
   4   4   0      303.63      376.29      5.61 o 
   5   4   0     1512.63     1678.37     22.64 o 
   6   4   0       73.41       61.49      1.60 o 
   7   4   0       76.51       86.12      2.03 o 
   8   4   0       65.84       71.14      1.91 o 
   9   4   0      473.62      460.81      8.47 o 
  10   4   0       67.33       68.25      7.14 o 
  11   4   0        1.54       -0.09      0.48 o 
  12   4   0      146.94      138.65      3.87 o 
  13   4   0        2.79        3.42      0.99 o 
  14   4   0        1.94        1.20      1.08 o 
  15   4   0        0.79        0.89      1.65 o 
  16   4   0        0.75        4.11      1.62 o 
  17   4   0        6.78       11.21      2.08 o 
   1   5   0      153.62      151.65      2.66 o 
   2   5   0       19.88       18.91      0.70 o 
   3   5   0      907.37      891.68     12.33 o 
   4   5   0     1156.29     1239.41     16.93 o 
   5   5   0        8.99       11.79      0.72 o 
   6   5   0       37.05       33.29      1.20 o 
   7   5   0       61.76       51.61      1.60 o 
   8   5   0       14.61       15.83      1.01 o 
   9   5   0      545.74      533.31      8.33 o 
  10   5   0       59.25       54.84      1.88 o 
  11   5   0      406.22      424.84      7.17 o 
  12   5   0       17.92       21.68      1.65 o 
  13   5   0       46.59       44.19      4.04 o 
  14   5   0       29.98       28.06      2.60 o 
  15   5   0        2.33        3.77      2.06 o 
  16   5   0        0.32        2.90      2.10 o 
   0   6   0       82.74       67.90      1.94 o 
   1   6   0        8.13        9.36      0.54 o 
   2   6   0      133.93      160.23      3.25 o 
   3   6   0        6.42        9.32      0.57 o 
   4   6   0       53.11       65.90      1.44 o 
   5   6   0       52.44       48.74      1.43 o 
   6   6   0      348.44      331.97      7.06 o 
   7   6   0       36.13       33.43      1.33 o 
   8   6   0        2.60        3.62      0.70 o 
   9   6   0       52.32       47.36      1.73 o 
  10   6   0        3.81        4.44      0.94 o 
  11   6   0        0.62       -1.16      2.17 o 
  12   6   0        5.05        5.96      1.49 o 
  13   6   0       22.21       21.30      2.19 o 
  14   6   0       67.00       69.50      5.38 o 
  15   6   0        0.48       -0.36      1.97 o 
  16   6   0        0.05        1.72      2.28 o 
   1   7   0      478.78      455.97      6.20 o 
   2   7   0        2.24        1.24      0.40 o 
   3   7   0      728.80      749.54     12.30 o 
   4   7   0       18.41       17.82      0.96 o 
   5   7   0        1.83        6.27      0.78 o 
   6   7   0       11.14       12.18      0.87 o 
   7   7   0        0.17        1.57      0.71 o 
   8   7   0       94.26       88.54      3.47 o 
   9   7   0       34.69       37.07      3.83 o 
  10   7   0       15.48       19.13      1.93 o 
  11   7   0        0.13       -0.50      1.12 o 
  12   7   0        9.58        8.52      1.74 o 
  13   7   0       16.54       18.84      2.24 o 
  14   7   0        0.05        2.90      2.39 o 
  15   7   0        0.27        0.58      2.17 o 
   0   8   0     2245.12     2124.20     42.62 o 
   1   8   0      717.88      697.07     10.22 o 
   2   8   0       34.50       28.32      1.42 o 
   3   8   0       17.03       16.42      1.17 o 
   4   8   0        3.12        4.59      0.73 o 
   5   8   0       19.51       14.07      1.36 o 
   6   8   0       43.47       38.24      1.80 o 
   7   8   0       48.40       43.61      2.59 o 
   8   8   0       55.52       51.25      2.88 o 
   9   8   0      253.82      245.78      7.32 o 
  10   8   0       12.42       13.01      1.89 o 
  11   8   0      143.40      134.39      4.95 o 
  12   8   0       58.69       67.33      4.76 o 
  13   8   0        2.98        2.65      1.60 o 
  14   8   0        9.40       11.46      3.22 o 
   1   9   0     1817.22     1860.52     25.45 o 
   2   9   0     1644.62     1688.50     27.03 o 
   3   9   0     1334.82     1274.24     86.72 o 
   4   9   0      281.63      273.13      5.80 o 
   5   9   0     1263.34     1267.27     20.91 o 
   6   9   0      301.26      303.68      7.98 o 
   7   9   0       52.53       51.80      2.95 o 
   8   9   0       94.74       81.07      4.39 o 
   9   9   0        3.80        9.87      1.84 o 
  10   9   0        2.50        3.99      1.48 o 
  11   9   0       73.62       68.61      5.32 o 
  12   9   0       12.29        9.71      2.00 o 
  13   9   0       43.81       53.29      3.55 o 
   0  10   0        0.58        1.21      1.94 o 
   1  10   0       39.83       42.61      3.65 o 
   2  10   0      643.37      611.46     11.08 o 
   3  10   0       21.18       17.74      1.99 o 
   4  10   0      420.49      408.13      8.02 o 
   5  10   0       18.28       20.19      1.58 o 
   6  10   0       15.93       10.79      1.70 o 
   7  10   0       21.94       17.67      1.97 o 
   8  10   0        1.62        1.47      1.41 o 
   9  10   0        0.92        2.50      1.28 o 
  10  10   0       15.42       14.88      2.12 o 
  11  10   0       14.68       17.87      3.26 o 
  12  10   0       26.26       32.23      3.01 o 
   1  11   0        0.09        0.02      1.25 o 
   2  11   0       21.34       20.04      2.33 o 
   3  11   0       15.06       11.20      1.83 o 
   4  11   0        5.21        6.26      1.20 o 
   5  11   0       50.63       49.75      7.25 o 
   6  11   0        3.42        6.12      1.48 o 
   7  11   0        4.53        5.80      1.49 o 
   8  11   0        5.22        8.70      1.70 o 
   9  11   0        7.05        4.97      2.14 o 
  10  11   0       25.87       32.88      4.58 o 
   0  12   0        0.59        3.44      2.23 o 
   1  12   0      190.78      194.01      6.40 o 
   2  12   0        0.85        1.36      2.00 o 
   3  12   0       40.40       41.06      4.84 o 
   4  12   0        0.02        1.70      2.23 o 
   5  12   0        1.39        2.41      2.32 o 
   6  12   0       17.89       17.29      3.46 o 
   7  12   0       18.32       25.76      3.91 o 
   8  12   0       29.29       37.43      2.94 o 
   1  13   0        2.34        3.53      1.67 o 
   2  13   0        0.00       -0.58      1.42 o 
   3  13   0        4.67        5.63      1.82 o 
   4  13   0        1.82       -0.27      2.06 o 
   5  13   0        1.00        2.68      2.70 o 
 -17   0   1        1.16        1.94      1.45 o 
 -15   0   1      100.03       95.54      4.38 o 
 -13   0   1      189.86      177.98      5.79 o 
 -11   0   1      450.44      394.32      9.57 o 
  -9   0   1      556.18      656.98     13.97 o 
  -7   0   1     9310.49    10418.23    193.60 o 
  -5   0   1    22590.48    22177.13    340.48 o 
   1   0   1     3425.40     3274.25     84.22 o 
   5   0   1     7344.36     7547.64    140.45 o 
   7   0   1       82.51       72.66      2.80 o 
   9   0   1     1221.52     1215.29     24.53 o 
  11   0   1      195.45      193.22      5.85 o 
  13   0   1      531.46      499.39     13.93 o 
  15   0   1       32.57       34.40      3.89 o 
  17   0   1        0.80        2.12      1.97 o 
 -17   1   1        1.85        2.05      1.17 o 
 -16   1   1        6.65        6.68      1.86 o 
 -15   1   1       16.53       18.26      1.57 o 
 -14   1   1        2.87        4.28      1.01 o 
 -13   1   1       36.61       29.74      1.66 o 
 -12   1   1       12.48        8.72      1.07 o 
 -11   1   1      363.31      355.54      6.23 o 
 -10   1   1      138.09      126.32      4.48 o 
  -9   1   1      664.50      650.82      8.69 o 
  -8   1   1       22.16       20.01      0.88 o 
  -7   1   1       67.48       51.26      1.46 o 
  -6   1   1      652.62      703.25     10.06 o 
  -5   1   1      181.22      201.32      7.74 o 
  -4   1   1     2290.19     2302.46     30.90 o 
  -3   1   1     2611.87     2596.54     30.76 o 
  -2   1   1     9590.35     9107.57    168.02 o 
  -1   1   1       42.51       39.82      1.17 o 
   0   1   1      115.12      115.27      1.70 o 
   1   1   1      919.68      933.59     28.41 o 
   2   1   1     2219.08     2087.82     27.56 o 
   3   1   1     2379.04     2445.20     73.16 o 
   4   1   1     3055.29     2994.84     45.43 o 
   5   1   1        1.10        5.10      0.49 o 
   6   1   1     4111.30     4536.45     53.84 o 
   7   1   1     2792.90     2962.11     35.58 o 
   8   1   1       59.94       68.42      2.00 o 
   9   1   1       58.49       49.51      1.77 o 
  10   1   1      265.08      229.61      6.21 o 
  11   1   1        1.22        1.60      0.79 o 
  12   1   1      369.48      349.64      7.33 o 
  13   1   1       64.28       64.76      2.78 o 
  14   1   1      165.99      171.63      8.44 o 
  15   1   1       74.18       66.68      3.01 o 
  16   1   1        3.70        3.80      1.38 o 
  17   1   1        5.83        6.04      1.71 o 
 -17   2   1        5.73        6.69      1.44 o 
 -16   2   1        3.91        1.76      1.91 o 
 -15   2   1        0.73       -0.77      0.77 o 
 -14   2   1       12.55       10.98      1.25 o 
 -13   2   1      127.95      128.42      3.35 o 
 -12   2   1       39.53       34.63      1.68 o 
 -11   2   1      308.95      283.84      5.31 o 
 -10   2   1      323.23      335.36      5.12 o 
  -9   2   1      346.86      336.60      7.95 o 
  -8   2   1       18.51       19.24      1.76 o 
  -7   2   1      330.11      327.28      5.28 o 
  -6   2   1       91.07       90.68      1.72 o 
  -5   2   1       43.25       48.84      1.23 o 
  -4   2   1        2.48        0.85      0.27 o 
  -3   2   1      828.46      792.19     10.74 o 
  -2   2   1      282.32      267.78      5.85 o 
  -1   2   1     5435.57     5483.56     72.11 o 
   0   2   1    11079.46    11333.38    170.20 o 
   1   2   1      103.87      144.08      3.09 o 
   2   2   1     2781.85     2735.13     41.91 o 
   3   2   1     2858.50     2916.44    113.17 o 
   4   2   1     1248.12     1409.45     22.02 o 
   5   2   1     1909.60     1983.16     26.52 o 
   6   2   1      104.36      105.78      2.52 o 
   7   2   1       73.38       63.60      1.96 o 
   8   2   1      540.38      520.76      7.90 o 
   9   2   1      355.40      359.48      5.92 o 
  10   2   1       63.79       51.98      1.84 o 
  11   2   1      230.20      219.77      5.09 o 
  12   2   1        5.40        4.82      1.11 o 
  13   2   1        4.12        2.94      1.04 o 
  14   2   1        6.44        4.68      1.23 o 
  15   2   1       60.48       65.75      2.99 o 
  16   2   1       48.75       44.14      2.72 o 
  17   2   1        0.83        3.49      1.41 o 
 -17   3   1        2.95        3.96      1.69 o 
 -16   3   1        2.96        1.31      1.42 o 
 -15   3   1        4.96        4.65      1.18 o 
 -14   3   1        0.03       -0.85      0.85 o 
 -13   3   1        4.68        4.83      1.07 o 
 -12   3   1       16.94       15.45      1.28 o 
 -11   3   1      541.47      503.38      8.29 o 
 -10   3   1      580.64      580.27      9.11 o 
  -9   3   1      330.20      285.90     10.23 o 
  -8   3   1       52.54       54.28      1.58 o 
  -7   3   1       68.64       75.19      2.15 o 
  -6   3   1      859.90      860.29     20.02 o 
  -5   3   1       22.06       31.78      0.90 o 
  -4   3   1      511.67      520.06      9.02 o 
  -3   3   1      487.31      540.45      6.74 o 
  -2   3   1      200.15      202.21      2.75 o 
  -1   3   1       34.30       41.66      0.99 o 
   0   3   1      383.38      391.35      4.94 o 
   1   3   1     1343.10     1398.96     55.78 o 
   2   3   1      334.61      318.19      6.59 o 
   3   3   1     2096.01     2293.13     35.35 o 
   4   3   1     3593.70     3860.72     59.13 o 
   5   3   1     1177.60     1279.83     20.28 o 
   6   3   1      290.12      246.16      4.07 o 
   7   3   1        2.22        3.47      0.54 o 
   8   3   1       16.35       25.80      1.18 o 
   9   3   1       17.63       17.32      1.26 o 
  10   3   1       36.26       32.22      1.84 o 
  11   3   1       31.15       27.61      1.43 o 
  12   3   1       13.91       12.06      1.13 o 
  13   3   1       45.41       47.28      3.70 o 
  14   3   1        4.16        4.43      1.77 o 
  15   3   1       14.61       15.61      1.72 o 
  16   3   1        1.08        3.06      1.34 o 
  17   3   1        2.43        4.49      2.44 o 
 -17   4   1        1.53        3.46      3.08 o 
 -16   4   1        6.58        9.89      1.93 o 
 -15   4   1        5.86        8.72      1.77 o 
 -14   4   1       19.85       20.76      2.83 o 
 -13   4   1        9.69        8.99      1.21 o 
 -12   4   1       29.33       34.65      2.10 o 
 -11   4   1      328.26      288.66      8.87 o 
 -10   4   1       81.64       75.56      3.86 o 
  -9   4   1       22.68       20.31      1.33 o 
  -8   4   1        0.26        0.22      0.49 o 
  -7   4   1       92.34       88.19      2.04 o 
  -6   4   1       16.83       22.86      1.16 o 
  -5   4   1     1647.55     1686.69     22.72 o 
  -4   4   1        5.54        8.50      0.99 o 
  -3   4   1        2.86        4.31      0.36 o 
  -2   4   1        0.01        1.60      0.27 o 
  -1   4   1     2683.71     2869.94     33.96 o 
   0   4   1      942.47      924.88     22.48 o 
   1   4   1      234.50      254.26      4.39 o 
   2   4   1      339.49      383.84      7.97 o 
   3   4   1      596.14      598.54      9.79 o 
   4   4   1     1103.44     1143.56     18.18 o 
   5   4   1      631.76      705.16     11.66 o 
   6   4   1       28.17       23.29      1.22 o 
   7   4   1      187.69      164.46      4.48 o 
   8   4   1       38.91       25.57      1.40 o 
   9   4   1       77.24       66.56      2.00 o 
  10   4   1      133.03      128.52      2.99 o 
  11   4   1      131.15      127.37      3.64 o 
  12   4   1      129.62      128.28      3.90 o 
  13   4   1       43.64       44.29      2.25 o 
  14   4   1        0.98        1.79      1.03 o 
  15   4   1        0.14       -0.91      0.91 o 
  16   4   1        1.27        1.19      1.15 o 
  17   4   1        3.39        6.86      1.83 o 
 -16   5   1       11.24       16.69      2.37 o 
 -15   5   1        5.72        8.83      1.82 o 
 -14   5   1       15.85       16.53      2.12 o 
 -13   5   1       60.93       61.34      3.33 o 
 -12   5   1       22.97       17.77      2.60 o 
 -11   5   1       39.37       33.79      3.36 o 
 -10   5   1      281.48      269.22      4.93 o 
  -9   5   1       13.96       14.94      1.04 o 
  -8   5   1      138.64      139.07      2.92 o 
  -7   5   1       18.32       19.09      0.99 o 
  -6   5   1        3.71        3.79      0.47 o 
  -5   5   1        5.03        2.85      0.42 o 
  -4   5   1        6.03        7.16      0.58 o 
  -3   5   1     1048.16     1262.32     15.37 o 
  -2   5   1      235.75      252.19      3.55 o 
  -1   5   1      211.05      221.05      3.17 o 
   0   5   1        9.06       10.62      0.50 o 
   1   5   1        0.95        3.04      0.41 o 
   2   5   1     1901.41     1962.21    132.65 o 
   3   5   1       75.45      111.47      2.13 o 
   4   5   1     1103.94     1251.64     17.12 o 
   5   5   1        3.09        5.65      0.60 o 
   6   5   1       87.91       72.73      1.81 o 
   7   5   1      303.62      272.25      9.48 o 
   8   5   1       74.73       70.02      2.82 o 
   9   5   1       62.83       65.39      2.36 o 
  10   5   1       19.24       20.09      1.50 o 
  11   5   1       13.78       14.22      1.43 o 
  12   5   1      126.17      124.49      3.75 o 
  13   5   1       59.12       58.75      2.68 o 
  14   5   1       36.75       44.02      2.84 o 
  15   5   1        2.36        4.33      2.21 o 
  16   5   1        0.07        1.94      1.97 o 
 -16   6   1       18.54       27.84      4.09 o 
 -15   6   1        9.42       12.53      2.95 o 
 -14   6   1       13.07       17.87      3.33 o 
 -13   6   1       83.38       81.30      5.47 o 
 -12   6   1      171.54      164.73      4.43 o 
 -11   6   1       97.78      103.67      4.01 o 
 -10   6   1       44.18       43.66      2.10 o 
  -9   6   1        5.41        4.75      1.00 o 
  -8   6   1       43.67       42.90      1.56 o 
  -7   6   1      115.38      103.05      2.38 o 
  -6   6   1        0.68        1.22      0.44 o 
  -5   6   1       76.72       72.18      1.56 o 
  -4   6   1       18.49       25.06      0.89 o 
  -3   6   1       19.46       19.96      0.78 o 
  -2   6   1      155.17      163.23      2.59 o 
  -1   6   1      186.45      206.58      2.82 o 
   0   6   1      123.21      130.30      2.18 o 
   1   6   1      280.07      303.08      4.27 o 
   2   6   1      555.51      596.77      9.92 o 
   3   6   1      215.27      177.77      5.32 o 
   4   6   1        9.65       13.82      0.78 o 
   5   6   1       23.47       16.51      0.89 o 
   6   6   1      139.61      147.13      2.94 o 
   7   6   1      203.67      181.93      3.50 o 
   8   6   1        6.48        8.58      1.01 o 
   9   6   1        2.15        0.72      0.71 o 
  10   6   1        0.11        0.05      0.78 o 
  11   6   1        6.36        4.92      1.07 o 
  12   6   1        2.12        0.01      1.25 o 
  13   6   1        1.47        2.03      1.34 o 
  14   6   1       15.32       17.63      3.49 o 
  15   6   1        0.08        2.14      2.10 o 
 -15   7   1        2.24        0.65      2.23 o 
 -14   7   1       15.63       14.59      3.15 o 
 -13   7   1       15.65       11.84      1.92 o 
 -12   7   1        1.39       -0.01      1.17 o 
 -11   7   1       13.62       11.58      2.46 o 
 -10   7   1        1.53        2.76      1.17 o 
  -9   7   1       32.88       35.42      2.42 o 
  -8   7   1      182.15      160.57      4.94 o 
  -7   7   1       51.98       40.77      2.69 o 
  -6   7   1      160.04      160.57      3.19 o 
  -5   7   1      138.32      124.45      2.31 o 
  -4   7   1      202.94      221.15      3.43 o 
  -3   7   1       41.49       46.05      2.06 o 
  -2   7   1      439.24      425.56      5.81 o 
  -1   7   1       17.61       21.67      0.92 o 
   0   7   1      444.16      406.01      5.58 o 
   1   7   1      297.19      281.19      4.18 o 
   2   7   1      770.64      747.08      9.67 o 
   3   7   1       38.36       26.29      1.41 o 
   4   7   1        1.05        1.08      0.59 o 
   5   7   1        3.52        3.11      0.69 o 
   6   7   1        8.31        5.98      0.85 o 
   7   7   1      143.93      137.25      3.52 o 
   8   7   1       60.89       55.83      2.20 o 
   9   7   1       32.39       42.04      1.99 o 
  10   7   1        7.58       12.05      1.69 o 
  11   7   1       98.46      105.84      4.28 o 
  12   7   1       62.99       68.21      3.59 o 
  13   7   1       37.28       33.71      2.72 o 
  14   7   1        0.20       -0.40      1.83 o 
  15   7   1       12.26       13.63      3.37 o 
 -14   8   1        0.99        3.17      2.52 o 
 -13   8   1        7.41       11.65      2.06 o 
 -12   8   1       34.95       37.93      3.91 o 
 -11   8   1        0.27        0.49      1.19 o 
 -10   8   1       12.21       10.14      3.00 o 
  -9   8   1       13.22       14.04      2.50 o 
  -8   8   1        4.53        5.08      1.30 o 
  -7   8   1      168.71      148.79      4.79 o 
  -6   8   1      277.88      272.12      7.10 o 
  -5   8   1        3.04        4.43      1.60 o 
  -4   8   1      208.69      207.82      4.55 o 
  -3   8   1      188.75      170.99      6.82 o 
  -2   8   1       48.84       49.46      1.59 o 
  -1   8   1       15.41       11.47      1.03 o 
   0   8   1      707.97      693.46     10.28 o 
   1   8   1       66.64       64.18      1.82 o 
   2   8   1      201.86      207.67      3.46 o 
   3   8   1      352.60      329.75      5.91 o 
   4   8   1      620.28      595.94     18.27 o 
   5   8   1       13.88       11.98      1.50 o 
   6   8   1      754.16      780.08     11.53 o 
   7   8   1      597.35      603.34     13.46 o 
   8   8   1       52.83       48.95      4.16 o 
   9   8   1      452.44      429.11     11.00 o 
  10   8   1        1.69        3.61      1.38 o 
  11   8   1       98.88       92.75      7.13 o 
  12   8   1        6.59       10.81      1.93 o 
  13   8   1       25.73       30.82      2.81 o 
  14   8   1      106.16      116.04      5.08 o 
 -13   9   1        5.13        4.51      1.78 o 
 -12   9   1        8.20        4.78      2.48 o 
 -11   9   1       54.17       64.81      3.54 o 
 -10   9   1       90.90       85.13      3.93 o 
  -9   9   1      285.38      289.42     10.77 o 
  -8   9   1      476.38      438.07     14.31 o 
  -7   9   1      513.83      501.67     11.77 o 
  -6   9   1      122.46      127.17      4.48 o 
  -5   9   1        0.25        0.04      1.02 o 
  -4   9   1      117.71      121.67      3.45 o 
  -3   9   1       87.91       87.16      5.08 o 
  -2   9   1     1580.13     1586.87     25.60 o 
  -1   9   1        9.45        2.32      2.37 o 
   0   9   1     1127.14     1090.03     19.84 o 
   1   9   1     1065.76     1090.12     15.50 o 
   2   9   1     1909.05     1985.62     27.10 o 
   3   9   1        1.54        0.27      0.99 o 
   4   9   1       10.72       11.99      1.30 o 
   5   9   1       57.63       49.38      2.26 o 
   6   9   1      384.47      380.53      7.57 o 
   7   9   1       48.12       50.18      2.89 o 
   8   9   1      252.89      264.04      7.48 o 
   9   9   1        0.28       -1.02      1.10 o 
  10   9   1       37.29       40.67      2.80 o 
  11   9   1        1.55        3.00      1.63 o 
  12   9   1       19.72       24.62      5.17 o 
  13   9   1        3.68        5.50      1.81 o 
 -12  10   1       20.33       24.75      3.78 o 
 -11  10   1        3.76        3.45      1.47 o 
 -10  10   1        1.65        2.50      1.43 o 
  -9  10   1       28.44       27.36      2.48 o 
  -8  10   1       58.71       54.49      3.06 o 
  -7  10   1       47.27       52.33      5.23 o 
  -6  10   1       74.14       63.09      3.20 o 
  -5  10   1      222.33      189.32      5.78 o 
  -4  10   1        3.54        6.47      1.17 o 
  -3  10   1      195.74      196.40      4.76 o 
  -2  10   1      186.95      184.10      5.78 o 
  -1  10   1      156.62      146.35      5.04 o 
   0  10   1       20.17       22.35      1.59 o 
   1  10   1      263.09      261.76      5.73 o 
   2  10   1       23.84       19.39      2.06 o 
   3  10   1      251.62      257.00      5.67 o 
   4  10   1       42.79       41.86      2.76 o 
   5  10   1       10.51       11.07      1.37 o 
   6  10   1        2.36        2.30      1.42 o 
   7  10   1       85.17       86.13      3.77 o 
   8  10   1      150.18      146.25      5.26 o 
   9  10   1        0.08       -0.28      1.22 o 
  10  10   1       24.71       19.91      3.44 o 
  11  10   1       12.01       18.93      3.17 o 
  12  10   1       25.44       32.69      3.00 o 
 -10  11   1        1.30        4.71      1.50 o 
  -9  11   1        9.02        8.42      2.66 o 
  -8  11   1        2.75        3.66      1.41 o 
  -7  11   1        3.02        2.31      1.25 o 
  -6  11   1       55.60       50.82      2.96 o 
  -5  11   1       11.33       15.28      1.89 o 
  -4  11   1       73.83       72.78      2.80 o 
  -3  11   1        6.35        5.36      1.12 o 
  -2  11   1       73.27       78.72      3.66 o 
  -1  11   1        6.79        7.03      1.66 o 
   0  11   1      153.60      153.17      5.32 o 
   1  11   1       30.82       29.99      2.42 o 
   2  11   1        5.78        6.96      1.64 o 
   3  11   1       28.56       29.94      2.42 o 
   4  11   1        1.73        1.17      1.28 o 
   5  11   1        0.40       -0.09      1.74 o 
   6  11   1       18.60       19.42      2.10 o 
   7  11   1       15.05       13.86      1.95 o 
   8  11   1        0.55        2.95      1.35 o 
   9  11   1        1.65        4.58      1.49 o 
  10  11   1        9.72        8.89      2.77 o 
  -8  12   1        2.32        1.68      1.34 o 
  -7  12   1        2.59        3.74      1.45 o 
  -6  12   1        0.30        0.72      1.74 o 
  -5  12   1        5.22        8.67      2.77 o 
  -4  12   1      119.53      125.35      7.39 o 
  -3  12   1        0.61        2.46      1.53 o 
  -2  12   1      220.02      208.63      6.66 o 
  -1  12   1        2.62        4.14      1.54 o 
   0  12   1       61.29       72.98      3.79 o 
   1  12   1        2.44        3.99      1.59 o 
   2  12   1       10.70       10.16      1.87 o 
   3  12   1        2.13        3.31      1.43 o 
   4  12   1        0.01       -1.22      1.22 o 
   5  12   1       19.60       18.65      3.55 o 
   6  12   1        3.26        5.50      2.55 o 
   7  12   1       48.66       55.56      5.03 o 
   8  12   1        2.83        1.72      2.32 o 
  -5  13   1        1.85       -1.72      2.06 o 
  -4  13   1        0.02        1.21      2.48 o 
  -3  13   1       27.36       35.21      4.42 o 
  -2  13   1       57.71       65.35      3.76 o 
  -1  13   1        2.63        3.14      1.60 o 
   0  13   1        6.56        6.75      1.91 o 
   1  13   1       14.11       14.77      2.25 o 
   2  13   1       20.05       23.65      4.12 o 
   3  13   1        0.01       -0.14      1.50 o 
   4  13   1        3.19        4.65      2.59 o 
   5  13   1        5.61        6.08      2.93 o 
 -18   0   2       17.69       14.58      2.26 o 
 -16   0   2        3.13        3.93      1.45 o 
 -14   0   2       72.76       62.94      5.86 o 
 -12   0   2       88.34       78.92      3.39 o 
 -10   0   2      349.63      365.16      8.74 o 
  -8   0   2      744.70      742.50     12.22 o 
  -6   0   2    19543.11    20051.65    308.63 o 
  -4   0   2     2278.08     2314.93     35.60 o 
  -2   0   2     7431.15     7413.83    172.61 o 
   0   0   2      758.46      768.50     20.53 o 
   2   0   2       42.76       50.38      2.03 o 
   4   0   2     2316.58     2407.32     62.46 o 
   6   0   2     1712.28     1903.96     50.27 o 
   8   0   2     2720.46     2843.34     54.43 o 
  10   0   2      150.90      147.94      6.52 o 
  12   0   2        2.91        0.96      1.54 o 
  14   0   2        5.78        7.37      2.26 o 
  16   0   2       32.50       24.98      3.62 o 
 -17   1   2        1.86        2.60      1.06 o 
 -16   1   2        0.77        1.95      0.97 o 
 -15   1   2       37.82       36.27      1.96 o 
 -14   1   2       41.06       35.45      2.78 o 
 -13   1   2       28.91       25.74      1.54 o 
 -12   1   2       72.12       72.54      2.30 o 
 -11   1   2       81.27       78.12      2.84 o 
 -10   1   2       12.62        8.30      0.87 o 
  -9   1   2      316.41      324.15      4.78 o 
  -8   1   2        0.59       -0.48      0.48 o 
  -7   1   2      180.52      201.10      3.50 o 
  -6   1   2       17.83       19.69      0.83 o 
  -5   1   2      955.95      995.88     12.20 o 
  -4   1   2       11.74       14.92      0.76 o 
  -3   1   2     1120.42     1255.38     16.82 o 
  -2   1   2     2922.63     2889.97     43.75 o 
  -1   1   2     5212.26     5248.87     70.57 o 
   0   1   2     5948.33     6178.44     73.70 o 
   1   1   2    15705.44    14965.22    226.47 o 
   2   1   2      196.22      208.34      3.63 o 
   3   1   2      706.28      687.77     10.85 o 
   4   1   2     2938.00     2945.85     38.94 o 
   5   1   2      213.65      215.52     10.23 o 
   6   1   2        4.13        4.31      0.70 o 
   7   1   2      797.75      758.45     12.63 o 
   8   1   2       21.51       40.99      4.53 o 
   9   1   2      389.12      411.61      7.78 o 
  10   1   2      653.42      687.11     12.16 o 
  11   1   2       46.04       45.34      2.13 o 
  12   1   2      280.75      249.93      5.84 o 
  13   1   2       36.85       36.21      2.62 o 
  14   1   2       36.87       34.51      2.61 o 
  15   1   2       10.07        6.55      3.74 o 
  16   1   2       10.53       10.85      2.19 o 
  17   1   2        1.09        0.91      1.35 o 
 -17   2   2        1.98        0.78      1.20 o 
 -16   2   2       60.84       65.95      2.63 o 
 -15   2   2       20.27       19.85      1.72 o 
 -14   2   2        3.67        5.10      1.01 o 
 -13   2   2       47.24       43.89      1.88 o 
 -12   2   2      103.55       96.53      2.73 o 
 -11   2   2      148.90      144.05      3.92 o 
 -10   2   2       23.84       24.38      1.25 o 
  -9   2   2      529.40      517.50      8.02 o 
  -8   2   2       11.14        8.48      0.63 o 
  -7   2   2     1120.33     1165.66     14.47 o 
  -6   2   2      124.52      120.52      2.06 o 
  -5   2   2       42.65       33.25      0.93 o 
  -4   2   2     1115.42     1169.82     14.18 o 
  -3   2   2      508.64      473.52      8.64 o 
  -2   2   2      167.80      196.96      3.34 o 
  -1   2   2     4640.75     4599.60     61.28 o 
   0   2   2       98.07      101.78      1.92 o 
   1   2   2     2774.63     2707.45     40.72 o 
   2   2   2    11018.70    11155.81    167.65 o 
   3   2   2      189.16      212.52      3.32 o 
   4   2   2     1689.40     1819.30     24.33 o 
   5   2   2      703.58      703.05      9.95 o 
   6   2   2      734.87      722.01     10.33 o 
   7   2   2      205.90      204.60      3.67 o 
   8   2   2      391.98      363.22      6.87 o 
   9   2   2       67.29       65.02      2.28 o 
  10   2   2      924.61      887.89     36.25 o 
  11   2   2       45.35       42.37      2.10 o 
  12   2   2       20.86       19.82      2.35 o 
  13   2   2       39.57       34.40      2.29 o 
  14   2   2        1.60        2.49      1.26 o 
  15   2   2        3.22        5.52      1.53 o 
  16   2   2        0.75        0.65      1.28 o 
  17   2   2        2.62        6.14      1.64 o 
 -17   3   2        1.36        1.32      1.45 o 
 -16   3   2        0.25       -1.00      1.00 o 
 -15   3   2        0.39        0.51      1.40 o 
 -14   3   2        8.35        3.71      1.27 o 
 -13   3   2        0.69        0.41      0.59 o 
 -12   3   2       77.58       68.33      3.16 o 
 -11   3   2      511.49      514.12      7.39 o 
 -10   3   2        0.13        0.77      0.66 o 
  -9   3   2      760.04      751.62      9.93 o 
  -8   3   2      530.49      537.48      7.31 o 
  -7   3   2      138.12      132.44      2.65 o 
  -6   3   2      425.79      458.47      6.02 o 
  -5   3   2        3.10        3.75      0.55 o 
  -4   3   2      286.35      306.72      4.05 o 
  -3   3   2      169.91      177.01      2.29 o 
  -2   3   2     1579.73     1675.48     20.03 o 
  -1   3   2      214.76      245.58      3.64 o 
   0   3   2     1652.80     1681.98     22.37 o 
   2   3   2      310.40      311.92      5.30 o 
   3   3   2       72.79       73.51      1.50 o 
   4   3   2        4.97        4.83      0.47 o 
   5   3   2      960.65     1104.61     15.21 o 
   6   3   2      728.50      698.64     10.06 o 
   7   3   2       21.97       32.52      1.24 o 
   8   3   2      419.70      445.29      7.01 o 
   9   3   2       54.98       52.30      3.37 o 
  10   3   2        5.93        3.52      1.02 o 
  11   3   2       27.78       28.27      1.76 o 
  12   3   2        4.18        5.39      1.13 o 
  13   3   2        1.37        1.94      0.94 o 
  14   3   2        6.03        5.38      1.66 o 
  15   3   2        2.67        2.56      1.36 o 
  16   3   2        1.39        3.81      1.45 o 
  17   3   2        6.76        9.94      1.94 o 
 -17   4   2        3.09        2.65      1.51 o 
 -16   4   2        2.31        2.11      1.43 o 
 -15   4   2        0.02        1.77      1.35 o 
 -14   4   2        4.73        3.34      1.33 o 
 -13   4   2       55.51       55.53      3.15 o 
 -12   4   2       39.22       38.90      1.76 o 
 -11   4   2      133.82      128.14      2.96 o 
 -10   4   2        0.54        0.80      0.67 o 
  -9   4   2        1.42        2.14      0.54 o 
  -8   4   2      184.72      187.04      3.59 o 
  -7   4   2        0.04        0.02      0.32 o 
  -6   4   2       92.32      117.36      1.88 o 
  -5   4   2      493.73      547.46      7.01 o 
  -4   4   2     6022.64     6658.48     78.17 o 
  -3   4   2      857.59      932.46     11.43 o 
  -2   4   2     1021.30     1060.13     14.35 o 
  -1   4   2      627.93      609.06      8.48 o 
   0   4   2     1779.39     2045.19     24.48 o 
   1   4   2      484.69      552.01      7.85 o 
   2   4   2        5.19        1.17      0.39 o 
   3   4   2      477.04      521.30      8.67 o 
   4   4   2      149.95      174.29      3.01 o 
   5   4   2      137.03      121.26      2.41 o 
   6   4   2       67.33       68.33      1.75 o 
   7   4   2      134.53      129.85      2.73 o 
   8   4   2        2.14        2.01      0.60 o 
   9   4   2       43.05       48.57      1.74 o 
  10   4   2        1.69        0.99      0.71 o 
  11   4   2        1.06        0.99      0.78 o 
  12   4   2       23.11       20.26      1.68 o 
  13   4   2        0.49       -0.39      0.88 o 
  14   4   2       61.44       58.68      2.76 o 
  15   4   2        7.84        9.06      1.45 o 
  16   4   2        0.35        0.83      2.19 o 
 -16   5   2        5.98        8.35      2.13 o 
 -15   5   2        1.09        3.09      1.45 o 
 -14   5   2        0.00        0.44      1.24 o 
 -13   5   2       13.12       12.74      1.82 o 
 -12   5   2       82.21       85.21      5.05 o 
 -11   5   2      181.79      170.95      5.45 o 
 -10   5   2      186.26      168.54     12.11 o 
  -9   5   2       53.35       46.15      1.91 o 
  -8   5   2        8.74        7.81      1.39 o 
  -7   5   2       89.65       93.00      2.77 o 
  -6   5   2      144.71      134.56      2.52 o 
  -5   5   2     1141.03     1266.71     15.49 o 
  -4   5   2        3.21        8.78      0.60 o 
  -3   5   2       42.93       42.30      1.06 o 
  -2   5   2       39.83       51.27      1.15 o 
  -1   5   2      103.74      101.54      1.95 o 
   0   5   2        0.11        0.06      0.26 o 
   1   5   2      423.39      520.44      7.55 o 
   2   5   2      220.85      258.51      4.00 o 
   3   5   2     1580.62     1591.91     94.99 o 
   4   5   2      616.05      581.81      9.75 o 
   5   5   2     1678.70     1901.19     29.87 o 
   6   5   2        8.76        6.50      0.69 o 
   7   5   2      122.51      112.25      2.96 o 
   8   5   2        0.02        0.44      0.58 o 
   9   5   2      101.34       99.60      2.54 o 
  10   5   2        0.67        0.80      0.67 o 
  11   5   2       13.21       10.23      1.09 o 
  12   5   2       72.03       76.60      2.88 o 
  13   5   2       11.88        9.13      1.37 o 
  14   5   2        5.67        4.84      2.04 o 
  15   5   2        8.05       12.07      2.54 o 
  16   5   2        0.04        0.69      2.10 o 
 -16   6   2        0.28        2.75      2.03 o 
 -15   6   2        1.55        2.88      1.94 o 
 -14   6   2        0.02       -1.56      1.80 o 
 -13   6   2        0.60       -0.09      1.17 o 
 -12   6   2        2.43        2.95      1.32 o 
 -11   6   2      110.57      113.09      3.64 o 
 -10   6   2      105.61       99.62      3.11 o 
  -9   6   2      152.46      153.47      3.89 o 
  -8   6   2      250.64      248.82      5.29 o 
  -7   6   2       76.78       83.48      2.52 o 
  -6   6   2      347.53      328.26      6.90 o 
  -5   6   2      127.54       94.55      1.83 o 
  -4   6   2      152.17      145.32      2.42 o 
  -3   6   2      102.30      100.72      1.86 o 
  -2   6   2       36.39       40.02      1.07 o 
  -1   6   2      590.65      571.53      6.77 o 
   0   6   2      252.91      249.68      3.56 o 
   1   6   2        2.79        7.33      0.57 o 
   2   6   2      275.08      249.27      5.05 o 
   3   6   2       34.09       34.31      1.69 o 
   4   6   2        0.06        1.57      0.82 o 
   5   6   2       83.24       74.50      5.47 o 
   6   6   2       41.71       47.69      2.75 o 
   7   6   2       15.88       15.48      2.21 o 
   8   6   2       37.69       28.81      1.97 o 
   9   6   2       17.60       14.34      1.67 o 
  10   6   2        0.01       -0.61      0.61 o 
  11   6   2       11.87       10.60      1.39 o 
  12   6   2       35.62       33.89      2.03 o 
  13   6   2        8.72       11.64      1.50 o 
  14   6   2        1.87        4.13      2.23 o 
  15   6   2        0.48       -0.07      1.97 o 
 -15   7   2        4.31       10.43      3.04 o 
 -14   7   2       10.60       20.04      3.46 o 
 -13   7   2        1.73        2.85      1.39 o 
 -12   7   2        7.49        8.50      1.55 o 
 -11   7   2       29.97       31.62      2.40 o 
 -10   7   2        0.15       -0.87      0.87 o 
  -9   7   2      196.78      193.51      4.66 o 
  -8   7   2      146.68      137.36      3.64 o 
  -7   7   2      206.36      190.02      4.38 o 
  -6   7   2       12.11        9.89      1.02 o 
  -5   7   2        0.95        1.66      0.63 o 
  -4   7   2      192.55      203.98      3.71 o 
  -3   7   2        7.52        8.19      0.61 o 
  -2   7   2        0.37        1.05      0.47 o 
  -1   7   2        0.31        1.54      0.48 o 
   0   7   2        2.94        2.38      0.48 o 
   1   7   2      440.06      388.23      8.39 o 
   2   7   2       36.60       34.60      2.54 o 
   3   7   2       81.46       69.03      3.32 o 
   4   7   2        0.09        0.18      0.47 o 
   5   7   2       19.48       20.72      1.33 o 
   6   7   2        3.62        4.96      0.89 o 
   7   7   2       31.95       29.84      1.65 o 
   8   7   2        0.88        1.57      0.82 o 
   9   7   2       17.75       14.74      1.35 o 
  10   7   2      115.19       99.92      6.36 o 
  11   7   2       56.14       60.83      3.35 o 
  12   7   2      133.55      139.52      5.22 o 
  13   7   2        4.55        4.23      2.26 o 
  14   7   2       42.93       54.76      3.54 o 
  15   7   2        2.79       -1.25      2.01 o 
 -14   8   2        1.54        2.35      2.35 o 
 -13   8   2       17.45       21.29      2.36 o 
 -12   8   2       38.34       46.40      3.00 o 
 -11   8   2        1.36        1.25      1.20 o 
 -10   8   2       54.13       49.13      2.88 o 
  -9   8   2        1.98        2.90      1.25 o 
  -8   8   2        1.24        1.66      1.07 o 
  -7   8   2      309.02      290.81      7.60 o 
  -6   8   2       20.84       17.16      2.39 o 
  -5   8   2      231.53      238.71      5.10 o 
  -4   8   2        0.32       -0.29      0.68 o 
  -3   8   2        5.70        3.31      0.67 o 
  -2   8   2      172.87      155.21      4.59 o 
  -1   8   2        2.17        1.58      0.76 o 
   0   8   2        5.87        5.01      0.67 o 
   1   8   2      581.05      536.14      8.27 o 
   2   8   2      279.51      255.78      5.66 o 
   3   8   2     1272.01     1223.18     39.19 o 
   4   8   2      401.31      401.95      9.41 o 
   5   8   2        2.93        6.97      1.01 o 
   6   8   2      325.53      336.96      6.73 o 
   7   8   2        8.15       17.00      1.45 o 
   8   8   2      283.90      245.59      8.02 o 
   9   8   2      297.44      278.03      9.26 o 
  10   8   2        2.02        2.12      2.30 o 
  11   8   2        0.71        0.83      2.33 o 
  12   8   2        0.23        0.24      1.70 o 
  13   8   2        4.35        8.06      1.90 o 
  14   8   2       10.39       11.47      2.14 o 
 -13   9   2       36.69       41.73      4.38 o 
 -12   9   2       70.93       77.83      4.51 o 
 -11   9   2       20.92       25.50      3.27 o 
 -10   9   2       26.00       26.85      3.07 o 
  -9   9   2        2.49        1.55      1.22 o 
  -8   9   2       68.55       58.62      3.16 o 
  -7   9   2        4.03        4.75      1.60 o 
  -6   9   2       49.08       49.42      2.70 o 
  -5   9   2      326.39      300.67      6.27 o 
  -4   9   2      318.60      300.77      6.24 o 
  -3   9   2      318.90      299.48      6.19 o 
  -2   9   2       47.42       51.61      3.87 o 
  -1   9   2      171.73      182.22      4.38 o 
   0   9   2      229.75      209.46      8.54 o 
   1   9   2      295.26      282.74      7.51 o 
   2   9   2        2.84        0.06      0.80 o 
   3   9   2      214.91      203.91      3.61 o 
   4   9   2        8.11        4.62      0.80 o 
   5   9   2       62.73       60.65      2.97 o 
   6   9   2        9.79        8.44      2.58 o 
   7   9   2        4.08        3.18      1.36 o 
   8   9   2        0.64       -1.10      1.16 o 
   9   9   2       34.49       31.54      3.79 o 
  10   9   2       52.30       54.71      3.25 o 
  11   9   2       25.52       25.58      3.24 o 
  12   9   2        0.31        0.16      1.41 o 
  13   9   2        1.58        1.89      1.57 o 
 -12  10   2        3.89        7.14      1.85 o 
 -11  10   2       28.98       31.00      3.17 o 
 -10  10   2       26.19       30.85      2.71 o 
  -9  10   2       12.63       15.73      2.04 o 
  -8  10   2       64.54       56.27      3.20 o 
  -7  10   2        0.62        1.68      1.15 o 
  -6  10   2       32.08       31.93      3.85 o 
  -5  10   2      105.20      105.35      4.10 o 
  -4  10   2      205.62      188.43      4.62 o 
  -3  10   2      137.79      120.88      3.52 o 
  -2  10   2      117.37      121.39      3.52 o 
  -1  10   2      354.90      367.34      7.41 o 
   0  10   2        3.78        0.71      1.17 o 
   1  10   2      554.88      567.15     13.18 o 
   2  10   2       47.63       54.56      2.45 o 
   3  10   2      144.51      132.51      6.90 o 
   4  10   2        9.22        6.98      2.26 o 
   5  10   2      155.43      158.74      5.26 o 
   6  10   2        3.72        3.67      2.97 o 
   7  10   2       58.12       46.31      2.88 o 
   8  10   2       22.42       21.47      2.26 o 
   9  10   2       80.61       73.29      3.73 o 
  10  10   2       52.21       58.45      3.55 o 
  11  10   2        0.65        2.09      2.09 o 
 -10  11   2        9.77       15.94      2.18 o 
  -9  11   2       11.86       13.97      2.08 o 
  -8  11   2        7.32        3.09      1.41 o 
  -7  11   2        4.97        3.62      1.33 o 
  -6  11   2       12.14       16.24      1.98 o 
  -5  11   2        2.66        2.27      1.21 o 
  -4  11   2       36.35       33.32      2.47 o 
  -3  11   2       72.71       73.74      2.81 o 
  -2  11   2       31.34       28.38      1.86 o 
  -1  11   2      214.31      205.49      6.40 o 
   0  11   2       21.41       26.09      2.34 o 
   1  11   2       80.53       77.53      3.74 o 
   2  11   2       73.76       70.41      3.55 o 
   3  11   2        7.43        8.18      1.67 o 
   4  11   2        0.88        1.16      1.25 o 
   5  11   2        9.96        8.19      1.64 o 
   6  11   2        3.35        0.63      2.14 o 
   7  11   2        0.04        2.48      2.10 o 
   8  11   2        0.38        0.34      1.59 o 
   9  11   2       16.72       21.69      2.53 o 
  10  11   2        3.83        9.63      4.76 o 
  -8  12   2       12.80       17.87      2.26 o 
  -7  12   2        7.89        2.95      1.47 o 
  -6  12   2       40.99       52.18      3.54 o 
  -5  12   2      108.71      116.41      4.67 o 
  -4  12   2        7.20       10.95      1.77 o 
  -3  12   2      117.46      133.86      5.14 o 
  -2  12   2       24.41       26.51      2.53 o 
  -1  12   2        2.43        1.52      1.51 o 
   0  12   2        8.91        7.18      1.71 o 
   1  12   2        0.32       -0.07      1.31 o 
   2  12   2        7.69        6.39      1.88 o 
   3  12   2       17.28       14.52      2.08 o 
   4  12   2        7.11        4.16      1.58 o 
   5  12   2        5.49        6.21      2.81 o 
   6  12   2      153.78      172.02      9.05 o 
   7  12   2        1.19        0.04      2.06 o 
   8  12   2       36.88       54.11      5.34 o 
  -5  13   2       91.62      110.40      7.22 o 
  -4  13   2        0.00       -1.32      2.03 o 
  -3  13   2        8.44       16.73      3.55 o 
  -2  13   2        0.15       -1.25      1.55 o 
  -1  13   2       18.53       18.57      2.39 o 
   0  13   2        0.80        0.31      1.55 o 
   1  13   2       47.37       53.85      3.47 o 
   2  13   2        0.04       -0.76      1.49 o 
   3  13   2       26.17       29.35      2.79 o 
   4  13   2        6.49        5.18      2.73 o 
   5  13   2        0.00       -0.74      2.23 o 
 -17   0   3       34.86       39.19      4.64 o 
 -15   0   3       14.78       16.74      2.10 o 
 -13   0   3       24.01       18.40      1.91 o 
 -11   0   3       90.09       75.17      4.99 o 
  -9   0   3       18.34       29.00      1.79 o 
  -7   0   3      458.64      547.86     11.29 o 
  -5   0   3     9444.70     9877.66    151.20 o 
  -3   0   3      346.14      390.57      7.85 o 
  -1   0   3     2754.66     2847.62     53.23 o 
   1   0   3    13978.31    14286.41    368.90 o 
   3   0   3     2740.56     3097.43     79.91 o 
   5   0   3      759.85      866.73     23.86 o 
   7   0   3      283.71      285.15      9.61 o 
   9   0   3      107.20       85.47      4.58 o 
  11   0   3      172.15      146.53      6.86 o 
  13   0   3       31.59       41.37      3.93 o 
  15   0   3        3.25        3.98      2.10 o 
  17   0   3        1.17        5.25      2.35 o 
 -17   1   3       13.22       12.87      1.52 o 
 -16   1   3        3.76        2.87      0.98 o 
 -15   1   3        1.59        0.32      0.83 o 
 -14   1   3       88.46       86.46      3.55 o 
 -13   1   3       33.07       35.54      1.73 o 
 -12   1   3       10.83       13.63      1.33 o 
 -11   1   3      278.53      269.32      4.99 o 
 -10   1   3       27.72       17.07      1.28 o 
  -9   1   3        6.20        1.71      0.33 o 
  -8   1   3       36.89       36.18      1.35 o 
  -7   1   3      378.07      444.50      5.95 o 
  -6   1   3     2846.75     2937.91     35.01 o 
  -5   1   3      606.71      570.74      7.22 o 
  -4   1   3     2357.47     2246.76     29.88 o 
  -3   1   3        4.12        6.62      0.37 o 
  -2   1   3     3099.53     3404.93     51.45 o 
   0   1   3     8015.52     7838.93    104.05 o 
   1   1   3    14190.95    14183.87    259.94 o 
   2   1   3     3452.17     3569.86     80.30 o 
   3   1   3     4544.90     4818.42     87.40 o 
   4   1   3      338.45      363.00      7.61 o 
   5   1   3      171.36      195.26      4.72 o 
   6   1   3        1.36        0.58      0.61 o 
   7   1   3      992.36     1135.03     22.08 o 
   8   1   3      266.25      293.89      7.09 o 
   9   1   3       15.43        8.37      1.30 o 
  10   1   3        5.36        4.09      1.41 o 
  11   1   3       25.81       28.76      2.14 o 
  12   1   3       12.90       14.73      1.85 o 
  13   1   3       12.93       13.89      1.94 o 
  14   1   3       19.21       25.66      3.45 o 
  15   1   3       31.68       33.76      2.87 o 
  16   1   3       11.66       14.88      3.38 o 
  17   1   3        0.01        0.66      2.21 o 
 -17   2   3       11.33       12.49      1.81 o 
 -16   2   3        1.56        1.90      1.19 o 
 -15   2   3       36.04       36.78      1.97 o 
 -14   2   3       14.30       12.18      1.23 o 
 -13   2   3        0.07        0.57      0.47 o 
 -12   2   3       58.17       47.36      2.26 o 
 -11   2   3        1.09        1.75      0.70 o 
 -10   2   3       68.08       72.84      1.99 o 
  -9   2   3       12.83       16.09      0.85 o 
  -8   2   3       40.70       60.36      1.44 o 
  -7   2   3       39.34       26.42      1.13 o 
  -6   2   3      317.90      384.93      5.18 o 
  -5   2   3       73.02       66.60      1.51 o 
  -4   2   3       80.44       85.02      1.62 o 
  -3   2   3     1479.52     1536.62     20.46 o 
  -2   2   3     1106.43     1226.99     16.64 o 
  -1   2   3     3683.11     3965.40     52.86 o 
   0   2   3        4.86        2.54      0.19 o 
   1   2   3      329.95      363.10      5.16 o 
   2   2   3     3396.37     3473.80     52.20 o 
   3   2   3     6318.55     6487.25     97.06 o 
   4   2   3       17.74       20.28      0.96 o 
   5   2   3      588.21      653.44     10.75 o 
   6   2   3        2.01        1.04      0.49 o 
   7   2   3      160.74      182.62      3.94 o 
   8   2   3       24.09       34.79      1.65 o 
   9   2   3       24.01       18.72      1.65 o 
  10   2   3       25.59       24.54      1.96 o 
  11   2   3       56.14       54.99      2.84 o 
  12   2   3      165.32      159.65      5.27 o 
  13   2   3      143.96      127.90      9.26 o 
  14   2   3       33.64       32.99      3.03 o 
  15   2   3       30.87       31.65      2.78 o 
  16   2   3       27.22       24.97      2.84 o 
  17   2   3        0.42        0.04      1.33 o 
 -17   3   3       31.91       33.05      3.84 o 
 -16   3   3       34.99       40.00      2.62 o 
 -15   3   3       13.32       18.03      1.83 o 
 -14   3   3       15.86       13.27      1.60 o 
 -13   3   3        6.01        7.40      1.13 o 
 -12   3   3       41.28       45.00      2.51 o 
 -11   3   3        9.34       11.11      1.28 o 
 -10   3   3      170.21      137.17      2.71 o 
  -9   3   3      178.28      188.76      3.22 o 
  -8   3   3      360.22      340.26      4.94 o 
  -7   3   3      140.25      122.38      2.22 o 
  -6   3   3      434.92      446.49      6.69 o 
  -5   3   3        6.35        2.64      0.74 o 
  -4   3   3      212.26      201.77      4.99 o 
  -3   3   3      133.52      119.93      1.80 o 
  -2   3   3      472.91      444.13      6.41 o 
  -1   3   3      641.86      610.37      7.56 o 
   0   3   3      290.70      267.28      4.01 o 
   1   3   3       20.88       14.24      0.61 o 
   2   3   3       67.80       54.81      1.47 o 
   3   3   3      153.72      169.04      3.34 o 
   4   3   3       12.67       17.94      0.97 o 
   5   3   3       77.34       84.79      1.91 o 
   6   3   3       14.29       14.68      0.85 o 
   7   3   3       55.20       47.50      1.54 o 
   8   3   3       56.37       61.83      1.86 o 
   9   3   3        0.45        0.42      0.61 o 
  10   3   3      305.40      328.07      7.11 o 
  11   3   3       77.56       73.86      2.76 o 
  12   3   3       20.12       21.39      2.48 o 
  13   3   3       26.21       28.21      3.56 o 
  14   3   3        4.30        3.24      1.55 o 
  15   3   3        0.02        2.14      1.23 o 
  16   3   3        9.73       13.67      2.20 o 
 -17   4   3        1.01        4.09      1.72 o 
 -16   4   3        0.00        0.72      1.28 o 
 -15   4   3        1.73        1.72      1.76 o 
 -14   4   3        0.04        0.49      1.00 o 
 -13   4   3      109.97      114.27      3.74 o 
 -12   4   3       30.54       28.82      1.90 o 
 -11   4   3      735.16      722.02     11.28 o 
 -10   4   3      197.75      194.04      3.53 o 
  -9   4   3        1.18        1.53      0.59 o 
  -8   4   3        1.60        2.53      0.61 o 
  -7   4   3     1436.79     1479.08     18.27 o 
  -6   4   3      457.05      480.58      6.28 o 
  -5   4   3     1136.14     1237.77     16.39 o 
  -4   4   3       61.54       80.37      1.38 o 
  -3   4   3     5540.16     6520.58     76.87 o 
  -2   4   3       24.45       14.48      1.05 o 
  -1   4   3     1447.17     1555.64     20.83 o 
   0   4   3      498.14      562.74      7.98 o 
   1   4   3     7132.13     7638.32     99.97 o 
   2   4   3     1129.35     1128.88     17.64 o 
   3   4   3      185.74      186.58      3.68 o 
   4   4   3      181.74      133.67      2.50 o 
   5   4   3       95.08      113.85      2.35 o 
   6   4   3      392.74      378.85      6.00 o 
   7   4   3      223.11      218.01      3.98 o 
   8   4   3      218.07      219.55      4.12 o 
   9   4   3      213.12      214.66      4.20 o 
  10   4   3      368.64      348.67      6.11 o 
  11   4   3        6.23        5.93      0.95 o 
  12   4   3        2.81        4.45      0.92 o 
  13   4   3        9.22       12.46      1.84 o 
  14   4   3       15.99       15.43      2.11 o 
  15   4   3        8.15       12.12      2.00 o 
  16   4   3        0.23        2.53      1.41 o 
 -16   5   3        6.92        9.08      1.86 o 
 -15   5   3       10.15       11.14      2.00 o 
 -14   5   3        0.02       -0.99      0.99 o 
 -13   5   3       62.95       61.18      3.44 o 
 -12   5   3       79.80       85.69      3.80 o 
 -11   5   3       57.56       49.48      2.01 o 
 -10   5   3        1.56        0.65      0.57 o 
  -9   5   3      303.56      283.11      5.35 o 
  -8   5   3      686.18      655.99     10.04 o 
  -7   5   3       15.63       17.69      1.71 o 
  -6   5   3        2.73        2.03      0.55 o 
  -5   5   3      226.30      238.34      3.47 o 
  -4   5   3       93.57      110.66      1.92 o 
  -3   5   3     1502.82     1681.87     20.28 o 
  -2   5   3     4766.63     5665.44     74.25 o 
  -1   5   3     1700.44     2166.90     28.88 o 
   0   5   3      104.09      121.05      2.29 o 
   1   5   3      303.35      294.72      4.67 o 
   2   5   3      152.33      188.88      3.76 o 
   3   5   3       37.03       29.57      1.30 o 
   4   5   3      266.49      309.14     14.86 o 
   5   5   3      216.79      237.79      4.06 o 
   6   5   3      156.06      171.71      3.30 o 
   7   5   3      771.69      789.46     19.74 o 
   8   5   3      208.49      207.13      5.92 o 
   9   5   3       10.31       10.72      1.19 o 
  10   5   3        5.01        7.63      1.15 o 
  11   5   3       16.77       15.94      1.47 o 
  12   5   3       15.80       15.37      1.55 o 
  13   5   3        8.30       10.10      1.39 o 
  14   5   3        0.88        2.72      1.41 o 
  15   5   3        4.92        3.36      2.10 o 
  16   5   3        0.00        0.99      2.22 o 
 -16   6   3        2.78        5.47      2.50 o 
 -15   6   3        0.39        1.49      1.44 o 
 -14   6   3       34.82       36.79      2.87 o 
 -13   6   3       19.39       23.37      3.35 o 
 -12   6   3        0.14        0.13      0.86 o 
 -11   6   3        5.40        5.76      1.15 o 
 -10   6   3        4.48        4.07      1.02 o 
  -9   6   3       94.91       95.21      2.93 o 
  -8   6   3      121.44      103.17      2.97 o 
  -7   6   3      254.70      249.07      5.20 o 
  -6   6   3        0.05       -0.33      0.42 o 
  -5   6   3       15.72       13.86      0.84 o 
  -4   6   3       10.51       23.57      1.05 o 
  -3   6   3       22.75       14.44      0.73 o 
  -2   6   3      793.29      849.51     10.69 o 
  -1   6   3      212.15      214.85      3.99 o 
   0   6   3      120.75      112.02      2.26 o 
   1   6   3      879.55      954.81     13.40 o 
   2   6   3      250.15      251.76      4.28 o 
   3   6   3        5.65        9.00      0.85 o 
   4   6   3        3.57        1.08      1.18 o 
   5   6   3      102.92       95.43      2.65 o 
   6   6   3        0.58        1.72      0.85 o 
   7   6   3        0.47        2.66      1.60 o 
   8   6   3        5.25        4.22      0.92 o 
   9   6   3       60.32       59.58      2.36 o 
  10   6   3        4.04        4.98      1.02 o 
  11   6   3       67.50       70.63      2.78 o 
  12   6   3      152.15      161.61      4.50 o 
  13   6   3        6.13        8.02      2.61 o 
  14   6   3        1.23        0.06      1.01 o 
  15   6   3       54.11       50.29      5.07 o 
 -15   7   3       26.28       30.54      4.00 o 
 -14   7   3        1.25       -0.36      1.72 o 
 -13   7   3        7.27       10.46      2.64 o 
 -12   7   3        5.14        4.95      1.41 o 
 -11   7   3       48.63       50.57      2.41 o 
 -10   7   3       17.68       16.51      1.47 o 
  -9   7   3       70.25       74.94      3.84 o 
  -8   7   3      209.59      181.12      7.84 o 
  -7   7   3        6.91       10.08      1.12 o 
  -6   7   3       28.33       25.18      1.46 o 
  -5   7   3       46.43       37.48      1.35 o 
  -4   7   3        0.15        0.92      0.48 o 
  -3   7   3        1.57        1.80      0.52 o 
  -2   7   3        5.66        5.22      0.67 o 
  -1   7   3       88.15       75.89      2.13 o 
   0   7   3       79.13       71.93      1.78 o 
   1   7   3      381.85      382.43      6.03 o 
   2   7   3       13.04       16.50      0.95 o 
   3   7   3        6.19        5.33      0.79 o 
   4   7   3       72.95       70.33      2.85 o 
   5   7   3      246.52      249.69      7.70 o 
   6   7   3       30.70       24.98      1.84 o 
   7   7   3      178.90      171.35      4.19 o 
   8   7   3       84.92       75.30      2.63 o 
   9   7   3        0.00       -0.76      0.76 o 
  10   7   3       60.13       53.61      2.37 o 
  11   7   3       17.82       22.05      2.30 o 
  12   7   3       58.03       56.98      2.69 o 
  13   7   3        0.94        1.83      1.45 o 
  14   7   3       23.60       25.11      2.62 o 
 -14   8   3        1.44        2.06      2.30 o 
 -13   8   3        0.35       -1.33      1.33 o 
 -12   8   3       40.79       44.17      6.03 o 
 -11   8   3        1.05        0.22      1.14 o 
 -10   8   3       69.96       68.56      3.35 o 
  -9   8   3        6.93        7.52      1.40 o 
  -8   8   3       88.29       84.68      3.55 o 
  -7   8   3       15.45       16.00      1.70 o 
  -6   8   3      152.87      143.41      4.61 o 
  -5   8   3      193.15      176.51      3.52 o 
  -4   8   3      178.75      153.50      4.60 o 
  -3   8   3      123.87      108.15      2.56 o 
  -2   8   3       59.53       61.84      1.86 o 
  -1   8   3       66.09       55.95      1.80 o 
   0   8   3      400.21      396.60     12.73 o 
   1   8   3     1249.05     1235.66     17.31 o 
   2   8   3        9.13        7.38      1.30 o 
   3   8   3      241.97      227.77      8.90 o 
   4   8   3       59.50       43.64      4.90 o 
   5   8   3       52.83       53.19      4.16 o 
   6   8   3      111.18       89.03      3.56 o 
   7   8   3        0.27        1.15      0.57 o 
   8   8   3        4.41        0.41      1.25 o 
   9   8   3       29.14       25.54      2.30 o 
  10   8   3       42.50       50.25      4.78 o 
  11   8   3       13.83       15.99      2.14 o 
  12   8   3       59.65       61.80      3.59 o 
  13   8   3        0.90        3.63      1.82 o 
 -13   9   3       10.91       14.49      2.16 o 
 -12   9   3       19.03       24.81      2.52 o 
 -11   9   3       13.88       17.50      2.16 o 
 -10   9   3        1.03        0.57      1.15 o 
  -9   9   3        4.75        5.24      1.53 o 
  -8   9   3       18.73       19.82      2.05 o 
  -7   9   3      124.30      110.40      4.16 o 
  -6   9   3       18.83       16.98      2.93 o 
  -5   9   3       24.04       21.76      1.92 o 
  -4   9   3       31.98       27.38      1.62 o 
  -3   9   3       76.02       80.24      2.68 o 
  -2   9   3       45.35       39.41      1.97 o 
  -1   9   3       40.86       35.92      1.90 o 
   0   9   3      206.79      209.89      4.83 o 
   1   9   3        0.08       -0.73      0.73 o 
   2   9   3       47.63       41.56      1.75 o 
   3   9   3       47.12       44.55      2.50 o 
   4   9   3       88.36       83.04      2.80 o 
   5   9   3       46.20       28.41      8.27 o 
   6   9   3      166.17      140.50     10.61 o 
   7   9   3        1.92       -0.12      1.80 o 
   8   9   3        0.28       -0.30      1.36 o 
   9   9   3        0.02       -1.14      1.14 o 
  10   9   3        0.04        0.87      1.37 o 
  11   9   3        0.57        0.50      1.47 o 
  12   9   3        8.60       13.49      2.15 o 
 -12  10   3        0.03        1.04      1.37 o 
 -11  10   3        1.42        0.22      1.51 o 
 -10  10   3        0.73        0.83      1.54 o 
  -9  10   3       73.86       79.13      3.82 o 
  -8  10   3       55.25       55.05      3.15 o 
  -7  10   3       17.78       16.83      1.94 o 
  -6  10   3        0.02        0.18      1.00 o 
  -5  10   3       11.57        9.83      1.60 o 
  -4  10   3       41.45       41.13      2.11 o 
  -3  10   3       17.15       17.29      1.47 o 
  -2  10   3        9.85       10.05      1.27 o 
  -1  10   3       28.37       24.32      1.88 o 
   0  10   3        0.08        0.37      0.89 o 
   1  10   3        5.21        4.34      1.17 o 
   2  10   3      677.82      659.04     14.98 o 
   3  10   3      252.20      251.03      7.20 o 
   4  10   3       10.79       13.32      2.47 o 
   5  10   3       33.14       30.69      2.38 o 
   6  10   3        0.76        0.15      0.58 o 
   7  10   3       20.99       19.99      3.19 o 
   8  10   3       19.56       22.11      3.56 o 
   9  10   3        0.75        0.99      1.40 o 
  10  10   3        2.34        2.78      1.54 o 
  11  10   3        6.90       12.22      2.17 o 
 -10  11   3       12.02       17.79      2.30 o 
  -9  11   3       22.75       26.14      2.57 o 
  -8  11   3       29.79       26.04      2.47 o 
  -7  11   3       10.50       17.65      2.74 o 
  -6  11   3        0.09       -0.96      0.96 o 
  -5  11   3       50.59       50.84      2.95 o 
  -4  11   3        7.42        8.04      1.52 o 
  -3  11   3       62.10       58.48      3.50 o 
  -2  11   3       77.07       80.63      2.92 o 
  -1  11   3        3.86        2.44      0.98 o 
   0  11   3       42.15       39.43      2.55 o 
   1  11   3        0.87        1.24      0.83 o 
   2  11   3       17.53       15.24      1.95 o 
   3  11   3       38.25       34.50      2.89 o 
   4  11   3       35.46       39.43      2.76 o 
   5  11   3        0.02       -0.39      1.13 o 
   6  11   3        1.10        1.83      2.01 o 
   7  11   3        0.46        1.92      2.08 o 
   8  11   3        7.19        8.38      2.57 o 
   9  11   3        9.25        5.41      2.64 o 
  -8  12   3       19.18       23.28      3.26 o 
  -7  12   3        0.02        0.40      1.88 o 
  -6  12   3       12.76       15.75      2.04 o 
  -5  12   3        9.33       10.09      1.78 o 
  -4  12   3        5.45        7.05      1.65 o 
  -3  12   3       55.01       66.87      3.47 o 
  -2  12   3        0.82       -0.48      0.95 o 
  -1  12   3       18.20       14.39      2.09 o 
   0  12   3        4.22        9.39      1.85 o 
   1  12   3       20.35       22.81      2.70 o 
   2  12   3        0.24        0.38      1.27 o 
   3  12   3        7.63        7.66      1.80 o 
   4  12   3       40.45       45.74      3.14 o 
   5  12   3       58.93       57.03      5.21 o 
   6  12   3        0.51       -0.22      2.26 o 
   7  12   3       59.24       66.89      5.79 o 
  -5  13   3       10.81       15.28      3.49 o 
  -4  13   3       20.68       27.46      4.04 o 
  -3  13   3        1.55        1.23      2.37 o 
  -2  13   3      136.01      174.96      6.32 o 
  -1  13   3        5.02        7.85      1.93 o 
   0  13   3        3.27        4.58      1.74 o 
   1  13   3        0.00       -0.80      1.49 o 
   2  13   3       40.34       47.00      3.39 o 
   3  13   3        1.39        1.13      2.22 o 
   4  13   3        5.55       10.85      2.17 o 
 -16   0   4        3.49        2.95      1.40 o 
 -14   0   4        5.23        4.18      1.31 o 
 -12   0   4       52.67       69.65      3.37 o 
 -10   0   4        7.09        6.03      1.15 o 
  -8   0   4      177.05      143.40      3.62 o 
  -6   0   4     2107.02     2208.97     34.15 o 
  -4   0   4     1014.82      950.62     18.35 o 
  -2   0   4       34.83       45.29      2.44 o 
   0   0   4    11383.84    11281.07    282.07 o 
   2   0   4    12234.52    12832.06    326.95 o 
   4   0   4      769.85      728.24     20.22 o 
   6   0   4       17.26       21.02      1.99 o 
   8   0   4       29.80       25.96      2.50 o 
  10   0   4       91.31       81.05      4.74 o 
  12   0   4       78.63       69.77      4.87 o 
  14   0   4      195.84      216.74      9.78 o 
  16   0   4        7.22        6.99      2.57 o 
 -17   1   4        7.04        8.29      1.49 o 
 -16   1   4       49.50       49.29      2.21 o 
 -15   1   4        9.11        8.69      1.13 o 
 -14   1   4        1.16        1.09      0.75 o 
 -13   1   4        0.94        0.12      0.67 o 
 -12   1   4      100.59       96.62      3.26 o 
 -11   1   4      196.58      199.24      4.73 o 
 -10   1   4        2.23        3.16      0.72 o 
  -9   1   4      196.13      146.67      2.90 o 
  -8   1   4      352.02      381.05      5.30 o 
  -7   1   4      135.99      141.40      2.34 o 
  -6   1   4      475.56      552.58      8.06 o 
  -5   1   4      144.39      141.69      2.49 o 
  -4   1   4       38.20       29.84      0.85 o 
  -3   1   4      599.65      616.65      8.55 o 
  -2   1   4      651.11      673.59     10.57 o 
  -1   1   4     1166.86     1225.77     16.44 o 
   0   1   4        7.35        4.97      0.36 o 
   1   1   4    14790.08    14695.03    194.19 o 
   2   1   4     4628.36     4646.85     84.30 o 
   3   1   4       27.88       29.59      1.39 o 
   4   1   4      115.53      129.83      3.45 o 
   5   1   4      538.31      582.90     11.89 o 
   6   1   4        9.29       10.98      1.14 o 
   7   1   4       89.10       84.57      3.06 o 
   8   1   4       75.50       72.73      2.90 o 
   9   1   4      147.02      151.08      4.64 o 
  10   1   4       77.21       81.15      4.01 o 
  11   1   4      281.86      265.67      8.39 o 
  12   1   4       15.54       16.36      3.93 o 
  13   1   4       18.48       14.98      2.06 o 
  14   1   4        3.91        3.47      1.46 o 
  15   1   4       23.06       18.83      2.31 o 
  16   1   4        5.48        6.72      2.32 o 
  17   1   4        0.02       -0.05      1.35 o 
 -17   2   4       24.02       26.53      2.32 o 
 -16   2   4        0.23        1.94      1.05 o 
 -15   2   4       23.44       26.05      2.07 o 
 -14   2   4        0.04        0.60      0.90 o 
 -13   2   4        3.44        6.79      1.01 o 
 -12   2   4       70.61       59.88      2.06 o 
 -11   2   4       86.50       72.05      2.17 o 
 -10   2   4        0.00       -0.52      0.52 o 
  -9   2   4       34.47       27.07      1.04 o 
  -8   2   4       53.34       49.71      1.30 o 
  -7   2   4       16.66       11.56      0.61 o 
  -6   2   4      215.34      218.66      3.22 o 
  -5   2   4       31.49       35.41      1.02 o 
  -4   2   4      304.69      338.34      5.71 o 
  -3   2   4      187.05      178.59      7.47 o 
  -2   2   4     1518.26     1493.13     23.42 o 
  -1   2   4       99.69       98.15      1.51 o 
   0   2   4     1118.81     1242.31     15.02 o 
   1   2   4     1193.83     1170.36     14.23 o 
   2   2   4      345.07      400.90      6.73 o 
   3   2   4      914.57      887.29     14.08 o 
   4   2   4     1537.49     1766.03     27.25 o 
   5   2   4       15.47       21.42      1.40 o 
   6   2   4       50.52       31.51      1.76 o 
   7   2   4      275.80      271.52      6.62 o 
   8   2   4       32.85       32.09      1.93 o 
   9   2   4       87.34      102.33      3.71 o 
  10   2   4      188.16      200.46      5.83 o 
  11   2   4       75.50       63.93      6.56 o 
  12   2   4       39.86       42.55      2.76 o 
  13   2   4      119.79      120.08      4.72 o 
  14   2   4        9.24        9.90      1.89 o 
  15   2   4        0.63        0.86      1.36 o 
  16   2   4       18.57       21.62      2.57 o 
 -17   3   4       16.11       17.41      2.21 o 
 -16   3   4        1.49        1.08      1.23 o 
 -15   3   4        3.31        3.78      1.16 o 
 -14   3   4        7.16        7.21      1.32 o 
 -13   3   4        9.47       10.19      1.41 o 
 -12   3   4       48.82       43.71      2.17 o 
 -11   3   4       18.07       15.35      1.21 o 
 -10   3   4       51.72       52.78      1.58 o 
  -9   3   4        2.24        2.64      0.55 o 
  -8   3   4       29.51       35.13      1.17 o 
  -7   3   4       22.88       29.84      1.00 o 
  -6   3   4      115.50       98.02      2.04 o 
  -5   3   4       66.73       66.13      1.64 o 
  -4   3   4      761.35      755.60      9.38 o 
  -3   3   4     2316.37     2489.27     33.48 o 
  -2   3   4       15.86       14.99      0.66 o 
  -1   3   4       25.59       26.03      1.02 o 
   0   3   4       17.04       12.72      0.75 o 
   1   3   4      182.36      202.17      2.88 o 
   2   3   4     1017.22     1107.19     17.31 o 
   3   3   4       55.16       54.59      1.62 o 
   4   3   4       96.81       76.22      2.53 o 
   5   3   4      101.74      110.14      3.28 o 
   6   3   4        0.92        0.11      0.54 o 
   7   3   4      146.91      144.86      4.95 o 
   8   3   4      495.12      418.82     13.15 o 
   9   3   4       19.36       20.41      1.79 o 
  10   3   4       54.70       64.56      3.05 o 
  11   3   4       35.19       39.50      2.58 o 
  12   3   4       44.53       42.65      4.13 o 
  13   3   4      156.38      155.36      5.50 o 
  14   3   4       43.99       42.96      3.04 o 
  15   3   4        0.11        2.06      1.38 o 
  16   3   4        0.27        1.65      1.78 o 
 -17   4   4       16.58       18.85      3.38 o 
 -16   4   4        2.25        1.77      1.23 o 
 -15   4   4        3.19        0.87      1.02 o 
 -14   4   4       51.04       46.66      2.62 o 
 -13   4   4       10.69       10.01      1.44 o 
 -12   4   4       13.57       15.22      1.60 o 
 -11   4   4      106.12       95.72      3.27 o 
 -10   4   4     2715.39     2768.36     38.10 o 
  -9   4   4        0.74        0.25      0.64 o 
  -8   4   4       33.25       30.74      1.73 o 
  -7   4   4        2.16        0.78      0.42 o 
  -6   4   4      231.46      232.71      3.42 o 
  -5   4   4      276.90      242.67      3.18 o 
  -4   4   4      673.71      818.68     11.60 o 
  -3   4   4      333.27      405.69      6.09 o 
  -2   4   4      965.66      980.13     13.64 o 
  -1   4   4      420.44      514.77      6.56 o 
   0   4   4     1508.80     1763.08     23.64 o 
   1   4   4     1553.46     1765.18     23.78 o 
   2   4   4      933.98     1001.63     15.84 o 
   3   4   4      306.22      381.83      6.73 o 
   4   4   4     2077.63     2189.26     33.69 o 
   5   4   4      407.77      374.98      6.87 o 
   6   4   4      362.43      352.54      6.66 o 
   7   4   4      606.09      618.08     10.75 o 
   8   4   4      103.36       88.12      2.73 o 
   9   4   4      183.82      181.54      4.36 o 
  10   4   4        2.07        2.15      0.99 o 
  11   4   4        1.89        0.84      1.08 o 
  12   4   4       82.38       75.84      3.64 o 
  13   4   4       21.44       22.61      2.32 o 
  14   4   4        1.23        2.06      1.39 o 
  15   4   4        2.71        3.59      1.56 o 
  16   4   4        0.52        2.31      1.49 o 
 -16   5   4       10.68        6.56      2.83 o 
 -15   5   4       23.00       25.79      2.56 o 
 -14   5   4        4.16        3.21      1.65 o 
 -13   5   4        5.45        8.79      1.59 o 
 -12   5   4       71.29       63.49      2.80 o 
 -11   5   4      250.46      245.10      4.90 o 
 -10   5   4      198.63      196.85      4.84 o 
  -9   5   4      516.26      530.98      9.96 o 
  -8   5   4      727.53      725.97     14.38 o 
  -7   5   4        0.17        0.77      0.48 o 
  -6   5   4      443.05      468.08      6.71 o 
  -5   5   4      380.53      441.26      6.08 o 
  -4   5   4      212.52      219.31      3.76 o 
  -3   5   4      382.96      327.28      5.16 o 
  -2   5   4      171.62      170.46      2.89 o 
  -1   5   4      957.50     1031.96     14.20 o 
   0   5   4      828.90      952.56     13.25 o 
   1   5   4     1353.27     1438.05     23.01 o 
   2   5   4      967.93     1114.41     15.51 o 
   3   5   4       24.85       15.93      1.50 o 
   4   5   4       95.82       96.62      3.40 o 
   5   5   4       33.40       26.56      1.41 o 
   6   5   4       28.14       29.94      1.55 o 
   7   5   4      194.34      184.26      7.37 o 
   8   5   4       92.77      102.70      3.05 o 
   9   5   4       12.87       12.27      1.29 o 
  10   5   4      253.90      246.45      5.58 o 
  11   5   4       19.34       21.32      1.68 o 
  12   5   4       58.35       52.98      2.46 o 
  13   5   4        2.65        3.29      1.44 o 
  14   5   4        8.37       12.25      3.92 o 
  15   5   4        0.14        0.27      1.31 o 
 -16   6   4        0.03        0.30      1.63 o 
 -15   6   4       18.75       23.25      2.58 o 
 -14   6   4       13.60       13.59      2.11 o 
 -13   6   4       24.61       27.17      2.55 o 
 -12   6   4       38.93       42.00      2.86 o 
 -11   6   4        1.87        1.45      1.02 o 
 -10   6   4        0.00       -0.81      0.81 o 
  -9   6   4       56.31       54.60      2.48 o 
  -8   6   4      119.81      108.69      3.10 o 
  -7   6   4        9.62        7.58      0.94 o 
  -6   6   4        0.43        0.16      1.00 o 
  -5   6   4        7.17        4.81      0.63 o 
  -4   6   4       18.02       13.77      0.86 o 
  -3   6   4      534.46      553.58      9.56 o 
  -2   6   4     1374.34     1524.42     24.28 o 
  -1   6   4      249.06      250.76      4.11 o 
   0   6   4      450.67      458.36      6.91 o 
   1   6   4       17.21       15.95      0.99 o 
   2   6   4       42.92       54.04      1.57 o 
   3   6   4        1.69        3.10      0.89 o 
   4   6   4        1.54        2.02      0.63 o 
   5   6   4       29.19       31.46      1.57 o 
   6   6   4        4.38        7.29      0.97 o 
   7   6   4       15.61        9.31      1.12 o 
   8   6   4        9.59        9.88      1.16 o 
   9   6   4       60.94       58.37      2.39 o 
  10   6   4        2.21        1.09      0.89 o 
  11   6   4       19.93       16.62      2.03 o 
  12   6   4       43.44       44.72      2.36 o 
  13   6   4       37.82       33.77      2.66 o 
  14   6   4        7.16       11.79      2.32 o 
  15   6   4       25.41       30.98      2.92 o 
 -15   7   4        0.23        3.69      2.30 o 
 -13   7   4        0.05        0.30      1.40 o 
 -12   7   4        0.06       -1.47      1.49 o 
 -11   7   4        3.43        3.74      1.05 o 
 -10   7   4       20.57       19.84      1.98 o 
  -9   7   4      151.13      135.72      4.05 o 
  -8   7   4        6.25        9.83      1.19 o 
  -7   7   4      113.16      112.00      5.92 o 
  -6   7   4       30.66       28.37      1.74 o 
  -5   7   4       26.78       25.74      1.19 o 
  -4   7   4       67.71       66.75      1.97 o 
  -3   7   4        2.86        2.03      0.56 o 
  -2   7   4        9.40       17.57      1.14 o 
  -1   7   4        0.18        0.77      0.58 o 
   0   7   4        0.64        3.61      1.04 o 
   1   7   4       30.07       34.91      1.30 o 
   2   7   4       22.24       18.38      1.03 o 
   3   7   4       38.38       39.74      1.50 o 
   4   7   4      198.84      184.69      6.15 o 
   5   7   4        4.47        5.38      0.90 o 
   6   7   4      109.03      107.20      3.07 o 
   7   7   4        2.00        1.10      0.79 o 
   8   7   4      134.08      137.29      3.79 o 
   9   7   4       26.27       19.51      1.59 o 
  10   7   4       25.40       29.28      1.93 o 
  11   7   4        6.59        6.32      1.33 o 
  12   7   4       21.14       22.40      2.39 o 
  13   7   4        0.80        0.74      1.03 o 
  14   7   4       21.20       23.53      2.57 o 
 -14   8   4        0.00        3.98      2.28 o 
 -13   8   4       55.39       58.75      4.87 o 
 -12   8   4        1.08        0.49      1.21 o 
 -11   8   4       59.55       65.10      3.37 o 
 -10   8   4       30.59       33.98      2.51 o 
  -9   8   4        1.21        1.14      1.11 o 
  -8   8   4        0.00       -0.73      0.74 o 
  -7   8   4        5.52        4.13      1.06 o 
  -6   8   4       97.22       82.32      2.69 o 
  -5   8   4       23.43       23.86      1.97 o 
  -4   8   4       28.18       30.08      1.39 o 
  -3   8   4      144.45      145.18      3.14 o 
  -2   8   4       13.00       13.16      1.01 o 
  -1   8   4      266.50      230.27      4.95 o 
   0   8   4      319.11      303.47      6.15 o 
   1   8   4      163.31      147.34      3.77 o 
   2   8   4      585.42      549.57     10.06 o 
   3   8   4      162.15      142.48      3.17 o 
   4   8   4      127.30      119.22      2.90 o 
   5   8   4      108.25      113.65      3.19 o 
   6   8   4      206.37      190.42      4.77 o 
   7   8   4      117.65      103.76      3.70 o 
   8   8   4       92.24       85.73      3.03 o 
   9   8   4       23.15       19.97      2.01 o 
  10   8   4       64.79       61.49      4.48 o 
  11   8   4        0.06       -1.69      1.69 o 
  12   8   4        4.12        3.77      1.56 o 
  13   8   4        0.17       -0.19      1.24 o 
 -13   9   4        0.05       -0.48      1.74 o 
 -12   9   4        7.95        8.39      3.12 o 
 -11   9   4        7.07        8.50      1.74 o 
 -10   9   4        0.01       -1.05      1.05 o 
  -9   9   4        1.90        1.25      1.14 o 
  -8   9   4       14.02       12.14      2.49 o 
  -7   9   4        9.41        8.99      1.82 o 
  -6   9   4        1.97        2.73      1.21 o 
  -5   9   4        8.89        7.73      2.00 o 
  -4   9   4        6.73        4.08      0.96 o 
  -3   9   4        6.34        7.04      1.39 o 
  -2   9   4       71.80       64.70      2.08 o 
  -1   9   4      273.92      277.63      5.11 o 
   0   9   4       52.76       50.28      1.89 o 
   1   9   4       91.33       89.09      2.91 o 
   2   9   4      185.30      183.01      4.51 o 
   3   9   4      153.50      144.84      3.95 o 
   4   9   4       12.67       13.81      1.42 o 
   5   9   4       19.49       19.48      1.63 o 
   6   9   4       12.64       15.02      1.46 o 
   7   9   4        1.71        0.67      1.52 o 
   8   9   4       14.03       10.75      1.41 o 
   9   9   4       57.58       50.20      3.18 o 
  10   9   4        1.60        3.85      1.60 o 
  11   9   4       14.71       12.50      2.92 o 
  12   9   4        9.49        7.47      1.93 o 
 -12  10   4        3.53        2.79      3.14 o 
 -11  10   4       10.64       14.21      2.10 o 
 -10  10   4       14.77       20.19      2.29 o 
  -9  10   4        4.70        0.89      1.24 o 
  -8  10   4        1.00        0.45      1.20 o 
  -7  10   4        1.17       -0.88      1.10 o 
  -6  10   4       21.27       19.34      2.85 o 
  -5  10   4       59.71       59.64      3.64 o 
  -4  10   4       68.81       64.44      4.40 o 
  -3  10   4        0.78        0.62      0.89 o 
  -2  10   4       15.97       15.66      1.45 o 
  -1  10   4       95.51       98.83      3.16 o 
   0  10   4      246.05      238.12      5.49 o 
   1  10   4        0.65        1.49      1.02 o 
   2  10   4        0.53        0.79      0.95 o 
   3  10   4      170.44      170.17     11.68 o 
   4  10   4       12.50       13.02      1.81 o 
   5  10   4       22.04       17.44      1.63 o 
   6  10   4        2.35       -0.13      1.46 o 
   7  10   4        2.19        3.15      2.12 o 
   8  10   4        5.58        5.61      1.60 o 
   9  10   4       14.99       15.48      2.18 o 
  10  10   4       15.47       21.09      4.50 o 
  11  10   4        7.61        3.92      1.77 o 
 -10  11   4        3.92        4.54      2.02 o 
  -9  11   4        1.47        1.96      1.37 o 
  -8  11   4       33.21       32.73      2.72 o 
  -7  11   4        5.23        3.10      1.68 o 
  -6  11   4        1.78        3.58      1.35 o 
  -5  11   4       14.50       14.50      1.92 o 
  -4  11   4       13.16       10.03      1.88 o 
  -3  11   4       19.79       23.06      1.74 o 
  -2  11   4        0.50       -0.87      1.12 o 
  -1  11   4       14.29       16.98      1.59 o 
   0  11   4        0.70        0.17      0.94 o 
   1  11   4        1.65        0.87      0.95 o 
   2  11   4       26.65       30.54      1.99 o 
   3  11   4        2.47        1.00      0.98 o 
   4  11   4       23.51       19.76      2.20 o 
   5  11   4       15.19       13.66      1.96 o 
   6  11   4        0.01        1.52      2.01 o 
   7  11   4        6.38        9.76      2.97 o 
   8  11   4       14.17       14.70      3.31 o 
   9  11   4        0.06       -0.18      2.12 o 
  -8  12   4       14.77       14.91      2.13 o 
  -7  12   4        0.18        0.17      1.15 o 
  -6  12   4        2.15        1.31      1.52 o 
  -5  12   4        2.18        7.80      1.60 o 
  -4  12   4       18.67       23.95      3.95 o 
  -3  12   4        1.23        1.43      1.25 o 
  -2  12   4       16.69       16.83      1.75 o 
  -1  12   4       15.10       11.61      1.73 o 
   0  12   4       44.06       44.60      2.39 o 
   1  12   4        0.00       -0.98      1.34 o 
   2  12   4       18.33       21.47      2.37 o 
   3  12   4       38.40       52.29      3.31 o 
   4  12   4        2.93        3.49      2.40 o 
   5  12   4       30.61       30.00      2.75 o 
   6  12   4       37.02       36.48      4.42 o 
   7  12   4        4.78        4.47      2.93 o 
  -4  13   4        7.18        7.29      2.07 o 
  -3  13   4        1.11        2.79      2.57 o 
  -2  13   4        0.16        2.03      2.48 o 
  -1  13   4       14.74       19.75      2.49 o 
   0  13   4        0.49       -1.60      3.45 o 
   1  13   4      164.76      190.68      6.66 o 
   2  13   4       10.35        9.36      2.05 o 
   3  13   4       47.19       60.29      3.81 o 
 -17   0   5        1.46        1.47      2.19 o 
 -15   0   5       67.09       53.39      3.14 o 
 -13   0   5       25.06       17.93      1.88 o 
 -11   0   5        7.65        4.36      1.10 o 
  -9   0   5      148.50      132.68      6.10 o 
  -7   0   5      692.51      706.15     11.53 o 
  -5   0   5      188.45      219.87      5.03 o 
  -3   0   5      916.48     1049.20     20.18 o 
  -1   0   5     6548.37     6657.76    123.68 o 
   1   0   5      387.38      416.73      8.66 o 
   3   0   5     6179.45     6165.89    158.12 o 
   5   0   5      879.52      890.41     24.80 o 
   7   0   5       82.90       97.69      4.71 o 
   9   0   5       11.72        4.47      1.65 o 
  11   0   5      272.61      266.36     10.39 o 
  13   0   5      266.16      262.43     10.95 o 
  15   0   5       31.86       42.83      4.58 o 
 -17   1   5        8.29        8.83      1.53 o 
 -16   1   5        4.23        2.37      1.10 o 
 -15   1   5        0.92        0.07      0.99 o 
 -14   1   5        2.03        1.42      0.59 o 
 -13   1   5       89.27       73.92      2.83 o 
 -12   1   5       20.18       16.60      1.18 o 
 -11   1   5        0.30        0.73      0.64 o 
 -10   1   5        4.65        4.05      0.72 o 
  -9   1   5       93.70       75.86      3.19 o 
  -8   1   5      842.04      866.33     11.00 o 
  -7   1   5      249.98      272.48      3.94 o 
  -6   1   5      733.74      757.84     10.72 o 
  -5   1   5     1307.11     1369.41     18.60 o 
  -3   1   5       49.77       52.97      1.79 o 
  -2   1   5     2380.71     2462.98     37.44 o 
  -1   1   5     3554.17     3619.49     54.69 o 
   0   1   5     4856.23     5222.91     68.77 o 
   1   1   5       20.90       25.18      1.04 o 
   2   1   5      446.89      459.58      9.29 o 
   3   1   5     1492.00     1448.89     27.23 o 
   4   1   5      590.88      626.72     12.61 o 
   5   1   5      190.21      186.00      4.79 o 
   6   1   5     1175.22     1226.69     23.78 o 
   7   1   5       74.05       67.61      2.73 o 
   8   1   5      241.56      209.46      5.74 o 
   9   1   5       37.60       37.11      2.22 o 
  10   1   5       44.97       39.80      2.87 o 
  11   1   5        6.55        6.32      1.79 o 
  12   1   5        2.19        1.73      1.20 o 
  13   1   5       26.98       23.61      2.44 o 
  14   1   5       15.08       16.29      3.27 o 
  15   1   5        0.06       -0.94      1.11 o 
  16   1   5        0.14        3.81      1.53 o 
 -17   2   5        3.92        5.21      1.40 o 
 -16   2   5        4.25        7.99      1.45 o 
 -15   2   5        3.28        3.76      1.17 o 
 -14   2   5        0.02       -0.41      0.89 o 
 -13   2   5       18.36       16.55      1.60 o 
 -12   2   5        8.59        9.44      1.03 o 
 -11   2   5       32.83       33.06      1.57 o 
 -10   2   5      333.90      325.64      5.59 o 
  -9   2   5       39.17       38.76      1.21 o 
  -8   2   5       96.58       78.54      1.68 o 
  -7   2   5       27.18       23.26      0.84 o 
  -6   2   5      269.92      264.23      4.26 o 
  -5   2   5        9.57       11.57      0.63 o 
  -4   2   5      732.59      762.75     12.14 o 
  -3   2   5     1465.56     1659.86     22.27 o 
  -2   2   5      397.83      398.15      5.73 o 
  -1   2   5     2005.26     2161.13     28.83 o 
   0   2   5        0.02       -0.33      0.33 o 
   1   2   5       27.75       34.05      1.06 o 
   2   2   5      294.55      310.52      6.64 o 
   3   2   5      816.58      807.16     15.76 o 
   4   2   5       21.01       20.74      1.35 o 
   5   2   5     1267.95     1295.92     24.88 o 
   6   2   5       40.28       48.44      2.97 o 
   7   2   5      275.83      257.21      6.47 o 
   8   2   5        6.91        7.39      1.21 o 
   9   2   5        9.46        8.51      2.36 o 
  10   2   5      116.75      128.51      4.51 o 
  11   2   5       10.41        9.27      1.66 o 
  12   2   5        7.15        8.66      1.63 o 
  13   2   5        5.95        8.01      1.77 o 
  14   2   5        0.38       -1.04      1.36 o 
  15   2   5        8.22        8.55      1.90 o 
  16   2   5        2.96        0.61      1.50 o 
 -17   3   5        3.49        3.82      1.38 o 
 -16   3   5       11.55       16.31      1.85 o 
 -15   3   5       12.29       10.41      1.52 o 
 -14   3   5       25.34       19.45      1.80 o 
 -13   3   5        0.00        0.94      0.95 o 
 -12   3   5        1.01        1.46      0.95 o 
 -11   3   5      329.66      326.35      6.95 o 
 -10   3   5       10.03       11.56      1.03 o 
  -9   3   5       81.18       81.86      1.86 o 
  -8   3   5       81.41       72.23      1.65 o 
  -7   3   5      120.67      105.12      1.98 o 
  -6   3   5      473.05      456.05      6.82 o 
  -5   3   5      344.80      368.59      6.32 o 
  -4   3   5       44.39       52.88      1.63 o 
  -3   3   5       62.37       69.68      1.83 o 
  -2   3   5      576.22      611.73      8.75 o 
  -1   3   5      541.65      641.80      8.06 o 
   0   3   5     1342.29     1425.65     17.29 o 
   1   3   5      745.04      805.67     10.09 o 
   2   3   5      301.53      320.77      4.90 o 
   3   3   5      169.73      175.26      3.61 o 
   4   3   5     1090.21     1153.25     18.34 o 
   5   3   5      675.60      607.45     10.34 o 
   6   3   5       58.55       70.30      2.24 o 
   7   3   5        2.25        2.04      0.84 o 
   8   3   5        0.00        0.01      1.09 o 
   9   3   5       15.55       14.63      1.66 o 
  10   3   5       28.34       31.74      2.71 o 
  11   3   5       94.01       91.42      3.88 o 
  12   3   5        0.77        1.97      1.34 o 
  13   3   5       34.06       34.60      6.66 o 
  14   3   5        7.60        7.74      2.40 o 
  15   3   5        7.25        8.80      1.86 o 
  16   3   5        7.94        6.28      3.05 o 
 -17   4   5       53.42       74.05      3.57 o 
 -16   4   5        6.55        9.82      2.59 o 
 -15   4   5        6.56        6.21      1.91 o 
 -14   4   5        1.64        0.91      1.00 o 
 -13   4   5       23.91       25.11      1.98 o 
 -12   4   5       19.04       21.27      1.77 o 
 -11   4   5        8.23        5.95      1.20 o 
 -10   4   5        0.32       -0.07      0.84 o 
  -9   4   5      108.10       92.88      2.89 o 
  -8   4   5       27.54       29.58      1.82 o 
  -7   4   5      489.00      515.53     35.80 o 
  -6   4   5      211.36      243.45      4.89 o 
  -5   4   5      215.74      216.98      3.70 o 
  -4   4   5     1404.64     1536.35     21.11 o 
  -3   4   5      682.08      690.99      9.91 o 
  -2   4   5      273.31      309.45      4.86 o 
  -1   4   5     3408.69     3862.88     45.90 o 
   0   4   5      362.71      397.17      5.97 o 
   1   4   5     2040.84     2273.78     30.47 o 
   2   4   5     1727.85     1917.72     23.27 o 
   3   4   5     2272.56     2447.24     37.49 o 
   4   4   5     2037.01     2251.19     34.72 o 
   5   4   5      279.85      334.91      6.36 o 
   6   4   5       24.71       27.58      1.48 o 
   7   4   5        2.85        2.45      0.76 o 
   8   4   5       37.36       30.24      2.05 o 
   9   4   5        0.64        1.06      0.81 o 
  10   4   5       97.77       99.16      5.16 o 
  11   4   5       28.66       20.08      2.11 o 
  12   4   5        0.02       -0.72      1.15 o 
  13   4   5        5.54        5.65      1.62 o 
  14   4   5        4.40        4.90      1.54 o 
  15   4   5        5.70        6.11      1.68 o 
  16   4   5        2.59        2.86      1.49 o 
 -16   5   5        2.61        7.33      1.53 o 
 -15   5   5        7.14       10.71      1.68 o 
 -14   5   5        1.33       -0.53      1.33 o 
 -13   5   5        4.38        3.33      1.20 o 
 -12   5   5       30.28       30.43      2.07 o 
 -11   5   5        0.00        0.63      0.77 o 
 -10   5   5      109.61      114.14      2.99 o 
  -9   5   5      475.24      470.26      9.06 o 
  -8   5   5      120.21      121.35      3.26 o 
  -7   5   5        5.78        6.10      0.80 o 
  -6   5   5      270.16      267.12      6.26 o 
  -5   5   5       51.52       61.31      1.66 o 
  -4   5   5      385.10      455.96      6.96 o 
  -3   5   5     1966.02     2142.90     29.18 o 
  -2   5   5      131.82      157.66      3.98 o 
  -1   5   5       42.53       63.16      2.19 o 
   0   5   5       35.74       40.99      1.23 o 
   1   5   5      334.41      346.21      5.49 o 
   2   5   5      952.60     1060.08     14.90 o 
   3   5   5      284.51      288.21      5.51 o 
   4   5   5      444.40      442.62      7.96 o 
   5   5   5      529.77      575.30     10.05 o 
   6   5   5        2.96        2.46      0.76 o 
   7   5   5       43.98       40.53      3.14 o 
   8   5   5       22.89       25.74      1.95 o 
   9   5   5      143.88      126.94      3.62 o 
  10   5   5        1.28        0.73      0.85 o 
  11   5   5        0.17       -0.81      0.81 o 
  12   5   5        6.99        9.26      1.76 o 
  13   5   5        0.71        0.15      1.50 o 
  14   5   5       13.35       16.63      4.03 o 
  15   5   5       20.85       19.44      2.50 o 
 -15   6   5        1.95        4.74      1.66 o 
 -14   6   5        1.66        5.21      1.89 o 
 -13   6   5        6.20        5.82      1.76 o 
 -12   6   5       17.95       16.33      1.72 o 
 -11   6   5        0.41        0.81      0.49 o 
 -10   6   5       77.23       75.89      2.41 o 
  -9   6   5      111.06      111.17      3.31 o 
  -8   6   5      145.91      123.14      2.98 o 
  -7   6   5       74.82       62.71      1.94 o 
  -6   6   5        5.29        2.22      0.83 o 
  -5   6   5      422.78      473.16      6.60 o 
  -4   6   5      231.48      229.67      4.68 o 
  -3   6   5      300.63      256.10      5.11 o 
  -2   6   5     1179.81     1282.11     20.72 o 
  -1   6   5      715.68      727.58     12.39 o 
   0   6   5       33.71       41.00      1.30 o 
   1   6   5        6.70        3.83      0.56 o 
   2   6   5        0.00        0.44      0.48 o 
   3   6   5       78.63       71.65      1.98 o 
   4   6   5      140.93      144.23      3.48 o 
   5   6   5      215.59      185.74      4.61 o 
   6   6   5      526.52      520.82     12.59 o 
   7   6   5       77.54       66.61      2.41 o 
   8   6   5        9.03        9.04      1.17 o 
   9   6   5        5.99        5.60      1.10 o 
  10   6   5       21.93       16.48      1.56 o 
  11   6   5       37.47       35.33      2.13 o 
  12   6   5        4.89        5.15      1.24 o 
  13   6   5        0.15        0.02      1.21 o 
  14   6   5        0.62       -0.15      1.37 o 
 -14   7   5        7.16        6.04      2.94 o 
 -13   7   5        7.91        7.33      1.74 o 
 -12   7   5        1.20        2.17      1.47 o 
 -11   7   5        0.63        1.47      0.99 o 
 -10   7   5       21.52       24.65      1.72 o 
  -9   7   5      161.80      164.14      4.28 o 
  -8   7   5       74.61       69.56      2.51 o 
  -7   7   5       44.17       44.39      1.97 o 
  -6   7   5        5.91        7.46      0.98 o 
  -5   7   5       31.63       27.40      1.53 o 
  -4   7   5        3.33        3.55      0.66 o 
  -3   7   5       22.21       18.72      1.40 o 
  -2   7   5       58.54       41.43      1.73 o 
  -1   7   5       48.20       50.16      1.90 o 
   0   7   5       32.24       34.61      1.63 o 
   1   7   5      123.79      133.26      3.53 o 
   2   7   5       10.30        9.95      0.87 o 
   3   7   5        6.41        6.49      0.81 o 
   4   7   5       11.99       13.88      1.17 o 
   5   7   5        2.92        2.13      0.79 o 
   6   7   5       59.27       66.80      2.44 o 
   7   7   5       64.93       67.67      2.51 o 
   8   7   5       85.44       74.04      2.74 o 
   9   7   5        0.06        0.68      0.86 o 
  10   7   5        0.58       -0.43      0.91 o 
  11   7   5       19.33       17.58      1.72 o 
  12   7   5       24.43       27.62      2.39 o 
  13   7   5       15.92       18.95      3.16 o 
  14   7   5        4.15        8.13      1.80 o 
 -14   8   5       17.46       21.00      3.71 o 
 -13   8   5        0.41        4.56      1.97 o 
 -12   8   5        0.92        1.20      1.46 o 
 -11   8   5       36.64       41.05      2.70 o 
 -10   8   5       27.99       29.57      3.06 o 
  -9   8   5        2.31        0.82      0.94 o 
  -8   8   5        0.22       -0.09      0.84 o 
  -7   8   5      163.03      138.54      3.80 o 
  -6   8   5        6.33        9.15      1.18 o 
  -5   8   5       72.62       54.58      2.16 o 
  -4   8   5        3.15        5.40      0.81 o 
  -3   8   5       74.77       85.06      2.31 o 
  -2   8   5        9.76        6.42      0.96 o 
  -1   8   5        7.42        5.83      0.96 o 
   0   8   5       23.39       22.66      1.51 o 
   1   8   5      205.31      173.85      8.01 o 
   2   8   5      185.01      151.19      3.99 o 
   3   8   5     1126.51     1130.31     19.12 o 
   4   8   5       43.25       35.80      2.58 o 
   5   8   5      154.77      147.84      5.38 o 
   6   8   5       21.98       19.60      1.54 o 
   7   8   5        1.28        1.16      0.93 o 
   8   8   5        0.11       -0.68      0.88 o 
   9   8   5        4.10        4.03      1.11 o 
  10   8   5        0.00        0.83      1.01 o 
  11   8   5        0.00        1.08      1.04 o 
  12   8   5       17.17       17.36      1.83 o 
  13   8   5        1.76        6.68      1.81 o 
 -13   9   5       12.13       16.55      3.13 o 
 -12   9   5        1.12        1.35      1.38 o 
 -11   9   5        1.16       -0.41      1.22 o 
 -10   9   5        1.14        2.73      1.32 o 
  -9   9   5        1.25        1.41      1.14 o 
  -8   9   5       12.27       13.12      1.84 o 
  -7   9   5       11.21       11.34      1.70 o 
  -6   9   5       79.72       61.62      3.08 o 
  -5   9   5      151.24      141.20      4.81 o 
  -4   9   5        0.99        0.99      0.83 o 
  -3   9   5      238.99      247.14      4.74 o 
  -2   9   5        1.42        0.68      0.74 o 
  -1   9   5       11.95       11.91      1.14 o 
   0   9   5      153.06      133.22      4.37 o 
   1   9   5       14.66       19.70      1.59 o 
   2   9   5        0.04        0.87      1.43 o 
   3   9   5        2.77        5.14      1.56 o 
   4   9   5      122.47      110.75      3.50 o 
   5   9   5       13.53       12.06      1.47 o 
   6   9   5        4.09        4.91      1.38 o 
   7   9   5       22.40       22.76      1.74 o 
   8   9   5       15.62       13.52      1.52 o 
   9   9   5       15.85       14.50      1.66 o 
  10   9   5       74.03       67.52      3.65 o 
  11   9   5       16.96       21.38      2.41 o 
  12   9   5        0.02        0.68      1.49 o 
 -11  10   5        3.73        5.16      1.59 o 
 -10  10   5        1.46        0.64      1.25 o 
  -9  10   5       14.68       18.05      2.44 o 
  -8  10   5       59.52       57.67      3.23 o 
  -7  10   5        7.74        7.48      1.56 o 
  -6  10   5       75.96       69.10      3.33 o 
  -5  10   5       14.09       13.68      3.08 o 
  -4  10   5       48.65       39.12      2.60 o 
  -3  10   5       62.42       68.29      2.64 o 
  -2  10   5        0.32       -0.33      0.81 o 
  -1  10   5        2.64        3.29      1.04 o 
   0  10   5       12.09       12.64      2.15 o 
   1  10   5        4.24        5.60      1.41 o 
   2  10   5      134.98      131.83      3.91 o 
   3  10   5       24.49       20.33      2.28 o 
   4  10   5      101.80       97.29      3.38 o 
   5  10   5        6.57        8.40      1.38 o 
   6  10   5        3.19        1.17      1.18 o 
   7  10   5       17.78       18.73      1.90 o 
   8  10   5        0.22       -1.47      1.74 o 
   9  10   5       47.17       48.75      4.65 o 
  10  10   5       11.91       14.30      3.24 o 
 -10  11   5        9.32       13.71      2.13 o 
  -9  11   5        6.33        8.98      1.77 o 
  -8  11   5       22.00       26.66      2.50 o 
  -7  11   5       13.56       16.66      2.17 o 
  -6  11   5       29.00       34.16      3.71 o 
  -5  11   5        0.17        1.88      1.26 o 
  -4  11   5       36.92       30.44      2.47 o 
  -3  11   5       18.81       14.98      1.97 o 
  -2  11   5        9.41        7.89      1.32 o 
  -1  11   5       79.99       74.57      2.90 o 
   0  11   5        0.79        1.61      1.06 o 
   1  11   5       63.58       65.18      2.77 o 
   2  11   5       36.57       35.18      2.12 o 
   3  11   5       57.36       53.38      2.57 o 
   4  11   5        0.06       -0.24      1.16 o 
   5  11   5        6.43        6.81      2.55 o 
   6  11   5       25.91       24.24      3.71 o 
   7  11   5        1.07       -0.80      2.17 o 
   8  11   5       12.62       13.96      3.37 o 
   9  11   5       15.17       18.83      3.69 o 
  -7  12   5        1.47        1.44      1.34 o 
  -6  12   5        0.44       -0.90      1.74 o 
  -5  12   5        3.42        1.59      2.13 o 
  -4  12   5        0.39       -0.43      1.66 o 
  -3  12   5       25.05       26.07      2.52 o 
  -2  12   5       65.71       82.95      3.20 o 
  -1  12   5       43.83       45.39      2.41 o 
   0  12   5       13.78       20.42      1.84 o 
   1  12   5       71.41       72.84      3.01 o 
   2  12   5        2.30        0.42      1.31 o 
   3  12   5        1.05        0.92      1.35 o 
   4  12   5       41.28       45.10      3.91 o 
   5  12   5        2.42        2.31      1.61 o 
   6  12   5        2.20        3.28      2.61 o 
  -3  13   5        6.50        6.86      2.17 o 
  -2  13   5       47.10       68.44      3.72 o 
  -1  13   5       27.08       33.56      3.04 o 
   0  13   5       32.57       43.77      3.30 o 
   1  13   5       36.93       42.31      4.04 o 
   2  13   5       14.28       12.79      2.47 o 
 -16   0   6       42.17       38.31      4.62 o 
 -14   0   6        0.81       -0.86      0.86 o 
 -12   0   6      285.13      252.15     10.50 o 
 -10   0   6       46.40       53.28      4.07 o 
  -8   0   6      351.09      383.31      8.62 o 
  -6   0   6     1290.39     1398.24     27.04 o 
  -4   0   6     8139.62     8666.58    160.93 o 
  -2   0   6     1125.70     1266.89     24.30 o 
   0   0   6     5834.29     6263.56    116.63 o 
   2   0   6     2684.74     3117.53     58.83 o 
   4   0   6        8.96       16.26      1.79 o 
   6   0   6       29.01       27.99      2.55 o 
   8   0   6      521.40      552.49     17.27 o 
  10   0   6      430.51      421.78     14.52 o 
  12   0   6      435.56      416.80     14.97 o 
  14   0   6       80.45       80.45      5.88 o 
  16   0   6        1.64        3.69      2.37 o 
 -17   1   6        0.00        0.02      2.30 o 
 -16   1   6        1.06        2.02      1.11 o 
 -15   1   6       12.89       11.12      1.93 o 
 -14   1   6        6.76        3.16      1.58 o 
 -13   1   6       88.76       77.19      2.41 o 
 -12   1   6        9.23       14.21      1.15 o 
 -11   1   6       23.33       17.49      1.17 o 
 -10   1   6      252.40      232.25      4.33 o 
  -9   1   6       10.31       15.11      0.96 o 
  -8   1   6      321.04      330.87      4.73 o 
  -7   1   6       20.04       26.48      1.09 o 
  -6   1   6      264.06      328.40      5.14 o 
  -5   1   6     1194.21     1269.47     17.35 o 
  -4   1   6      966.63      870.42     12.07 o 
  -3   1   6      187.65      195.69      3.18 o 
  -2   1   6       82.14       77.60      1.81 o 
  -1   1   6      531.86      527.98      8.65 o 
   0   1   6      209.92      237.17      3.79 o 
   1   1   6      136.99      178.87      3.09 o 
   2   1   6       49.00       36.83      1.17 o 
   3   1   6      275.72      288.62     16.07 o 
   4   1   6      133.50      123.66      3.56 o 
   5   1   6       63.71       55.97      2.34 o 
   6   1   6        0.18        0.24      0.71 o 
   7   1   6       21.67       27.03      1.89 o 
   8   1   6       25.11       22.33      1.85 o 
   9   1   6       37.77       35.61      2.34 o 
  10   1   6       35.68       39.90      2.61 o 
  11   1   6       22.70       19.10      2.11 o 
  12   1   6        6.76        9.51      1.77 o 
  13   1   6       89.11       88.93      4.17 o 
  14   1   6        8.14        7.72      1.74 o 
  15   1   6        1.16        0.56      1.36 o 
  16   1   6        0.35        2.07      1.49 o 
 -17   2   6        2.91        3.79      1.33 o 
 -16   2   6        5.38        5.93      1.35 o 
 -15   2   6        0.01        0.50      1.00 o 
 -14   2   6       10.16       10.51      1.92 o 
 -13   2   6        6.42        2.41      1.50 o 
 -12   2   6       20.19       13.49      1.46 o 
 -11   2   6      148.75      131.29      3.71 o 
 -10   2   6        0.33        0.48      0.57 o 
  -9   2   6       40.34       37.20      1.20 o 
  -8   2   6      182.36      142.97      2.51 o 
  -7   2   6       34.46       26.92      1.03 o 
  -6   2   6       74.52       60.68      1.92 o 
  -5   2   6      163.75      166.60      2.89 o 
  -4   2   6      354.59      318.19      5.50 o 
  -3   2   6      487.95      513.47      7.36 o 
  -2   2   6      560.36      607.14      8.56 o 
  -1   2   6      665.06      690.04      9.70 o 
   0   2   6     2687.15     2916.97     38.82 o 
   1   2   6     2410.47     2735.23     36.52 o 
   2   2   6       18.44       23.57      1.69 o 
   3   2   6       83.31       81.34      3.67 o 
   4   2   6     1226.82     1218.99     23.46 o 
   5   2   6       15.39        7.81      1.88 o 
   6   2   6       16.40       10.21      1.31 o 
   7   2   6      209.58      216.54      5.81 o 
   8   2   6        5.70        4.91      1.17 o 
   9   2   6       57.15       60.00      3.08 o 
  10   2   6       65.69       65.41      3.15 o 
  11   2   6        6.58        5.03      1.41 o 
  12   2   6       52.34       60.94      4.75 o 
  13   2   6       62.14       69.19      5.35 o 
  14   2   6        5.76        6.71      1.76 o 
  15   2   6        1.27        1.94      1.45 o 
  16   2   6        0.00        0.95      1.41 o 
 -17   3   6        0.45       -0.23      1.34 o 
 -16   3   6        9.79       10.99      1.67 o 
 -15   3   6        6.75        6.56      1.38 o 
 -14   3   6       50.62       47.30      2.47 o 
 -13   3   6        1.96       -0.65      1.06 o 
 -12   3   6       43.87       44.02      2.25 o 
 -11   3   6      143.89      144.16      5.52 o 
 -10   3   6      260.29      254.64      5.67 o 
  -9   3   6       21.75       19.90      1.15 o 
  -8   3   6       12.31        8.48      1.14 o 
  -7   3   6        1.91        2.59      0.43 o 
  -6   3   6       45.78       34.88      1.35 o 
  -5   3   6       57.87       64.26      1.89 o 
  -4   3   6      493.28      463.04      8.12 o 
  -3   3   6       53.00       59.94      1.75 o 
  -2   3   6        0.00        5.87      2.16 o 
  -1   3   6      217.27      250.18      3.90 o 
   0   3   6     1578.01     1743.63     23.52 o 
   1   3   6        7.42        3.93      0.47 o 
   2   3   6      899.54      992.80     13.91 o 
   3   3   6      929.71      962.63     18.74 o 
   4   3   6      754.34      723.10     14.60 o 
   5   3   6      141.54      131.04      3.93 o 
   6   3   6       10.52        8.63      1.66 o 
   7   3   6        0.47        1.82      0.89 o 
   8   3   6      521.54      512.78     11.54 o 
   9   3   6      140.86      143.83      4.81 o 
  10   3   6       14.51       14.63      2.60 o 
  11   3   6      140.16      137.42     10.20 o 
  12   3   6       52.03       50.90      3.11 o 
  13   3   6        8.24       12.53      2.06 o 
  14   3   6       15.79       15.74      2.25 o 
  15   3   6        3.85        7.54      2.80 o 
  16   3   6        0.15        0.61      1.46 o 
 -16   4   6       35.05       44.63      2.76 o 
 -15   4   6        2.11        1.53      1.21 o 
 -14   4   6        7.14        9.25      1.98 o 
 -13   4   6       16.28       17.40      1.75 o 
 -12   4   6        7.10        6.69      1.42 o 
 -11   4   6       14.24       15.81      1.56 o 
 -10   4   6      100.06       97.82      2.64 o 
  -9   4   6      241.57      248.23      4.68 o 
  -8   4   6      403.02      401.27      6.61 o 
  -7   4   6      386.18      362.13      8.49 o 
  -6   4   6      372.93      347.97      6.66 o 
  -5   4   6      520.14      500.47      8.88 o 
  -4   4   6       38.54       40.55      1.56 o 
  -3   4   6      200.50      243.40      4.08 o 
  -2   4   6     1603.54     1860.27     25.42 o 
  -1   4   6     1105.60     1231.10     15.09 o 
   0   4   6        6.32        3.96      0.86 o 
   1   4   6      631.02      724.35      9.26 o 
   2   4   6       33.47       29.47      0.95 o 
   3   4   6      272.59      242.69      4.07 o 
   4   4   6       84.66       86.46      2.44 o 
   5   4   6       31.30       30.87      2.64 o 
   6   4   6       29.27       39.14      3.83 o 
   7   4   6       35.33       44.65      1.94 o 
   8   4   6      142.13      145.97      4.71 o 
   9   4   6        1.02        0.32      1.27 o 
  10   4   6       25.48       26.36      2.23 o 
  11   4   6        0.17       -1.07      1.07 o 
  12   4   6       16.39       13.81      1.98 o 
  13   4   6       41.43       46.91      3.19 o 
  14   4   6        1.70        1.92      1.61 o 
  15   4   6        1.35        0.46      1.43 o 
 -16   5   6        1.11        0.70      1.33 o 
 -15   5   6        4.86        8.90      1.54 o 
 -14   5   6        6.58        7.55      1.96 o 
 -13   5   6        7.28        8.96      1.47 o 
 -12   5   6       11.70       13.03      1.60 o 
 -11   5   6      157.90      163.94      4.49 o 
 -10   5   6        1.69        2.42      0.91 o 
  -9   5   6       44.30       45.66      2.22 o 
  -8   5   6       92.78       79.45      5.26 o 
  -7   5   6        7.31        8.65      1.00 o 
  -6   5   6      143.43      137.52      3.43 o 
  -5   5   6       73.81       86.39      2.69 o 
  -4   5   6       22.97       31.87      1.23 o 
  -3   5   6      275.40      260.56      4.38 o 
  -2   5   6      275.64      255.87      4.28 o 
  -1   5   6      397.64      427.85      6.46 o 
   0   5   6      316.75      313.58      5.04 o 
   1   5   6      148.54      180.84      3.35 o 
   2   5   6       12.35       18.73      1.01 o 
   3   5   6      113.19      102.66      2.41 o 
   4   5   6      141.68      133.21      3.28 o 
   5   5   6        5.50        6.11      0.91 o 
   6   5   6        4.92        6.71      0.99 o 
   7   5   6        5.85       11.94      1.22 o 
   8   5   6       55.88       62.66      3.42 o 
   9   5   6       37.94       33.84      1.97 o 
  10   5   6        1.09       -0.31      1.13 o 
  11   5   6       15.69       20.16      3.23 o 
  12   5   6        0.94        1.49      1.21 o 
  13   5   6        2.76        1.42      2.79 o 
  14   5   6        4.39        5.66      1.72 o 
  15   5   6        2.27        3.47      1.66 o 
 -15   6   6        6.50        3.37      2.64 o 
 -14   6   6       15.92       20.16      2.03 o 
 -13   6   6        7.02        6.05      1.37 o 
 -12   6   6       15.13       14.17      2.25 o 
 -11   6   6        9.75        7.15      1.62 o 
 -10   6   6        8.10        8.64      1.09 o 
  -9   6   6      445.65      425.13      8.30 o 
  -8   6   6      274.43      277.02      5.19 o 
  -7   6   6      129.95      129.79      3.01 o 
  -6   6   6       19.29       17.60      1.11 o 
  -5   6   6      193.76      189.06      3.57 o 
  -4   6   6      344.16      380.90      7.10 o 
  -3   6   6      179.23      197.64      4.30 o 
  -2   6   6       80.79       51.64      2.03 o 
  -1   6   6      154.69      171.08      5.56 o 
   0   6   6      155.24      161.96      3.87 o 
   1   6   6      110.98      134.65      3.59 o 
   2   6   6      360.29      347.80     11.54 o 
   3   6   6      510.99      499.99      7.85 o 
   4   6   6        1.56        1.14      0.66 o 
   5   6   6       49.81       47.32      2.32 o 
   6   6   6        4.92        4.37      0.90 o 
   7   6   6        9.93        8.85      1.48 o 
   8   6   6        0.68       -0.18      0.77 o 
   9   6   6      106.81       94.52      3.17 o 
  10   6   6       35.57       37.31      3.15 o 
  11   6   6        0.65        1.15      1.27 o 
  12   6   6       45.28       52.44      3.25 o 
  13   6   6       12.75       14.92      2.76 o 
  14   6   6        0.06        0.01      1.37 o 
 -15   7   6        0.65       -0.97      1.54 o 
 -14   7   6        7.28        9.07      2.00 o 
 -13   7   6        5.49        4.36      1.66 o 
 -12   7   6        1.08        0.00      1.35 o 
 -11   7   6        1.38        1.61      1.02 o 
 -10   7   6       84.56       95.55      3.96 o 
  -9   7   6       13.50       14.75      1.45 o 
  -8   7   6       25.24       23.18      1.62 o 
  -7   7   6        1.76        2.69      1.31 o 
  -6   7   6        7.02        9.85      1.27 o 
  -5   7   6       10.54        9.01      1.22 o 
  -4   7   6        2.19        6.02      0.88 o 
  -3   7   6       29.68       40.63      3.06 o 
  -2   7   6       31.57       36.84      1.93 o 
  -1   7   6      156.88      143.87      3.63 o 
   0   7   6        3.46        3.76      0.88 o 
   1   7   6      459.06      415.30      8.02 o 
   2   7   6        1.60        1.48      0.83 o 
   3   7   6       70.05       63.93      2.00 o 
   4   7   6        7.22        4.75      0.83 o 
   5   7   6      339.02      328.09      6.62 o 
   6   7   6       36.09       38.20      1.94 o 
   7   7   6       15.22       16.08      1.47 o 
   8   7   6      101.64       88.20      3.06 o 
   9   7   6       27.41       22.00      1.76 o 
  10   7   6       15.85       15.24      1.61 o 
  11   7   6        0.40        2.21      1.04 o 
  12   7   6       27.66       31.84      2.22 o 
  13   7   6       14.81       14.96      2.50 o 
 -14   8   6       12.84       18.34      3.53 o 
 -13   8   6        1.72        3.17      2.26 o 
 -12   8   6       11.35       12.33      2.73 o 
 -11   8   6        2.83        1.63      1.08 o 
 -10   8   6        5.61        4.42      1.18 o 
  -9   8   6       26.11       26.50      1.84 o 
  -8   8   6       39.25       39.72      2.80 o 
  -7   8   6      160.70      140.40      3.89 o 
  -6   8   6        2.20        1.74      0.90 o 
  -5   8   6       28.20       27.24      1.68 o 
  -4   8   6      279.93      236.54      4.52 o 
  -3   8   6       88.61       82.34      2.64 o 
  -2   8   6      128.03      119.94      3.31 o 
  -1   8   6       45.52       43.15      2.01 o 
   0   8   6      147.97      158.13      5.32 o 
   1   8   6        0.12        0.88      0.88 o 
   2   8   6      117.66      117.11      3.46 o 
   3   8   6        1.76        5.52      1.15 o 
   4   8   6       42.92       47.32      2.26 o 
   5   8   6        0.00        0.49      0.92 o 
   6   8   6        3.31        2.38      0.96 o 
   7   8   6        0.01       -0.78      0.78 o 
   8   8   6        9.81       10.08      1.38 o 
   9   8   6       16.79       18.16      1.73 o 
  10   8   6        7.36        7.83      1.38 o 
  11   8   6        3.56        2.80      1.21 o 
  12   8   6        0.03        0.03      1.08 o 
 -12   9   6        0.03        0.55      1.33 o 
 -11   9   6       40.27       48.48      3.08 o 
 -10   9   6       39.82       49.56      3.06 o 
  -9   9   6       56.50       52.53      3.05 o 
  -8   9   6      124.15      131.09      4.77 o 
  -7   9   6        5.86        5.93      1.48 o 
  -6   9   6       76.79       66.30      2.66 o 
  -5   9   6        0.00       -0.24      0.89 o 
  -4   9   6       24.26       26.44      1.77 o 
  -3   9   6      307.15      259.57      4.99 o 
  -2   9   6      155.07      134.83      3.69 o 
  -1   9   6      319.85      267.43      5.91 o 
   0   9   6      143.63      141.40      3.91 o 
   1   9   6      182.54      180.24      4.62 o 
   2   9   6      226.10      214.97      5.25 o 
   3   9   6       66.38       68.14      2.78 o 
   4   9   6       48.61       45.77      2.36 o 
   5   9   6       48.75       47.29      3.12 o 
   6   9   6       88.85       84.05      3.24 o 
   7   9   6       70.14       70.28      3.48 o 
   8   9   6       17.74       11.16      1.87 o 
   9   9   6       19.16       22.58      1.89 o 
  10   9   6       13.25       12.21      1.89 o 
  11   9   6        0.00       -0.18      2.42 o 
 -11  10   6       21.76       25.52      2.57 o 
 -10  10   6        1.61        4.42      1.48 o 
  -9  10   6        2.32        1.26      1.70 o 
  -8  10   6        6.03        7.06      1.53 o 
  -7  10   6       12.04       13.92      1.88 o 
  -6  10   6       40.42       41.61      2.69 o 
  -5  10   6       84.19       73.45      5.66 o 
  -4  10   6        2.91        3.53      1.23 o 
  -3  10   6      137.76      118.32      3.98 o 
  -2  10   6        0.30        0.74      1.42 o 
  -1  10   6        0.01       -0.65      0.85 o 
   0  10   6       13.77       13.77      1.49 o 
   1  10   6       10.92        9.86      1.38 o 
   2  10   6       32.69       35.73      2.13 o 
   3  10   6       23.38       23.16      1.84 o 
   4  10   6       41.03       47.31      2.46 o 
   5  10   6        0.86        0.34      0.99 o 
   6  10   6       67.45       69.15      3.02 o 
   7  10   6        0.93        1.45      1.11 o 
   8  10   6       39.85       43.16      2.59 o 
   9  10   6        3.53        0.51      2.14 o 
  10  10   6       13.25       16.00      3.40 o 
  -9  11   6       21.72       32.94      2.79 o 
  -8  11   6        0.51        2.15      1.33 o 
  -7  11   6        1.04        1.92      1.34 o 
  -6  11   6        0.24        0.11      3.38 o 
  -5  11   6        8.98        6.21      1.50 o 
  -4  11   6       57.50       53.55      3.14 o 
  -3  11   6        3.59        1.74      2.13 o 
  -2  11   6      107.25       95.85      3.32 o 
  -1  11   6        1.86        1.54      1.20 o 
   0  11   6      123.44      123.98      5.24 o 
   1  11   6       21.28       22.48      1.96 o 
   2  11   6       13.56       14.72      2.04 o 
   3  11   6       45.64       51.23      5.92 o 
   4  11   6        0.03        1.99      1.37 o 
   5  11   6        5.44        5.01      1.64 o 
   6  11   6       23.91       29.67      4.16 o 
   7  11   6       30.50       29.87      4.18 o 
   8  11   6        4.94       12.04      3.19 o 
  -7  12   6        3.82        0.83      1.37 o 
  -6  12   6       19.85       19.53      2.31 o 
  -5  12   6       14.39       19.74      2.30 o 
  -4  12   6        0.07       -0.83      1.52 o 
  -3  12   6        1.27        2.19      1.44 o 
  -2  12   6       56.04       60.11      4.33 o 
  -1  12   6       21.22       29.42      3.19 o 
   0  12   6       30.11       32.60      2.19 o 
   1  12   6       13.60       20.59      1.91 o 
   2  12   6        0.02        0.01      1.05 o 
   3  12   6       56.96       62.44      3.09 o 
   4  12   6        2.75        2.79      1.63 o 
   5  12   6        0.97        1.11      1.56 o 
   6  12   6        1.34        0.11      2.39 o 
  -1  13   6        0.02       -0.37      2.12 o 
   0  13   6       21.46       28.26      2.86 o 
 -17   0   7        1.15        0.74      2.03 o 
 -15   0   7       34.14       25.74      3.69 o 
 -13   0   7       61.64       66.86      5.05 o 
 -11   0   7        6.52       12.06      3.21 o 
  -9   0   7      710.92      730.31     15.31 o 
  -7   0   7      519.45      523.31     11.10 o 
  -5   0   7     2027.88     2182.94     56.25 o 
  -3   0   7     1329.92     1462.60     28.08 o 
  -1   0   7     3358.27     3746.26     70.22 o 
   1   0   7     2392.16     2418.39     45.95 o 
   3   0   7     2390.54     2326.21     61.17 o 
   5   0   7     2442.44     2716.20     71.62 o 
   7   0   7     1938.42     2026.14     54.69 o 
   9   0   7      245.90      262.34     10.16 o 
  11   0   7       99.49       90.79      5.79 o 
  13   0   7       11.59       11.62      2.79 o 
  15   0   7        0.05        0.34      1.97 o 
 -17   1   7        5.31        9.70      2.17 o 
 -16   1   7        6.98       10.07      2.73 o 
 -15   1   7        5.95        3.54      1.28 o 
 -14   1   7        0.33       -0.12      1.17 o 
 -13   1   7       24.68       22.19      1.75 o 
 -12   1   7       43.70       32.66      2.57 o 
 -11   1   7        1.67        1.04      0.68 o 
 -10   1   7        8.93       10.32      0.93 o 
  -9   1   7        3.39        1.67      0.64 o 
  -8   1   7       13.94       10.10      0.80 o 
  -7   1   7       25.23       13.10      0.81 o 
  -6   1   7       28.49       27.94      1.09 o 
  -5   1   7       76.66       65.98      1.59 o 
  -4   1   7        7.65        5.91      0.80 o 
  -3   1   7       88.06       72.55      1.61 o 
  -2   1   7      748.54      824.74     13.18 o 
  -1   1   7      316.33      392.89      6.76 o 
   0   1   7       11.04       10.69      1.00 o 
   1   1   7       26.90       31.57      1.13 o 
   2   1   7       25.14       21.59      1.14 o 
   3   1   7     2724.07     2980.25     55.00 o 
   4   1   7      599.46      621.51     12.82 o 
   5   1   7      155.93      171.40      4.74 o 
   6   1   7       33.99       26.35      1.92 o 
   7   1   7        3.41        3.26      2.68 o 
   8   1   7       74.20       81.78      6.64 o 
   9   1   7        0.26        0.31      1.07 o 
  10   1   7        0.23       -1.10      1.27 o 
  11   1   7        0.64        1.19      1.53 o 
  12   1   7       13.21       15.51      2.13 o 
  13   1   7        0.06        0.06      1.33 o 
  14   1   7      103.26      110.64      4.94 o 
  15   1   7       24.70       33.07      3.11 o 
 -17   2   7        2.42        2.97      1.44 o 
 -16   2   7       42.14       46.03      3.21 o 
 -15   2   7        8.33        7.95      1.69 o 
 -14   2   7        5.52        7.77      1.38 o 
 -13   2   7       36.58       26.82      2.53 o 
 -12   2   7        0.00        0.18      1.02 o 
 -11   2   7       22.95       23.64      1.67 o 
 -10   2   7       52.41       49.79      2.15 o 
  -9   2   7        3.45        3.01      0.86 o 
  -8   2   7       29.08       31.50      1.06 o 
  -7   2   7       23.81       17.51      2.38 o 
  -6   2   7       87.31      100.88      2.11 o 
  -5   2   7      193.04      182.14      3.16 o 
  -4   2   7      306.90      295.69      5.24 o 
  -3   2   7     1045.41     1066.29     14.66 o 
  -2   2   7      155.08      136.97      2.47 o 
  -1   2   7      318.52      272.70      4.32 o 
   0   2   7      299.24      306.98      4.83 o 
   1   2   7     1539.16     1610.93     21.96 o 
   2   2   7      779.20      796.58     11.43 o 
   3   2   7     1168.91     1240.89     19.74 o 
   4   2   7      894.79      874.75     17.43 o 
   5   2   7      332.16      331.35      7.75 o 
   6   2   7        1.01        1.18      0.80 o 
   7   2   7        2.64        3.58      1.12 o 
   8   2   7       93.95       80.85      3.35 o 
   9   2   7       52.25       49.45      2.70 o 
  10   2   7        3.37        2.86      1.26 o 
  11   2   7       21.87       25.63      2.40 o 
  12   2   7        8.44        6.09      1.64 o 
  13   2   7       50.72       48.93      3.21 o 
  14   2   7       35.77       35.98      3.11 o 
  15   2   7       16.02       17.96      2.53 o 
 -17   3   7       25.10       28.46      2.42 o 
 -16   3   7       10.44       12.84      2.94 o 
 -15   3   7        0.00        0.65      1.08 o 
 -14   3   7       19.57       19.27      3.18 o 
 -13   3   7        6.65        4.83      1.60 o 
 -12   3   7       50.45       56.41      2.58 o 
 -11   3   7       32.85       27.37      1.80 o 
 -10   3   7       83.77       71.45      2.80 o 
  -9   3   7      294.53      281.22      5.03 o 
  -8   3   7      875.63      853.73     12.56 o 
  -7   3   7      176.36      162.81      3.85 o 
  -6   3   7       11.85       12.89      1.29 o 
  -5   3   7       16.00       17.08      1.07 o 
  -4   3   7       14.59       19.18      1.43 o 
  -3   3   7      263.19      290.41      5.50 o 
  -2   3   7       14.52       24.25      0.81 o 
  -1   3   7        2.01        6.26      0.50 o 
   0   3   7       10.63        8.91      0.59 o 
   1   3   7        5.65        7.85      0.82 o 
   2   3   7       42.60       32.60      1.16 o 
   3   3   7      127.38      140.84      2.85 o 
   4   3   7      913.00      962.78     19.05 o 
   5   3   7      212.02      212.98      5.57 o 
   6   3   7      134.60      126.23      5.95 o 
   7   3   7       77.58       79.08      3.24 o 
   8   3   7        2.01        3.19      1.19 o 
   9   3   7       20.69       26.38      2.20 o 
  10   3   7        7.09        8.58      1.63 o 
  11   3   7       10.31        8.73      1.73 o 
  12   3   7        1.26        0.91      1.32 o 
  13   3   7       33.35       39.04      3.09 o 
  14   3   7       37.52       37.10      3.13 o 
  15   3   7        1.78        3.79      2.29 o 
 -16   4   7        0.06       -0.07      1.15 o 
 -15   4   7       26.27       35.84      2.88 o 
 -14   4   7        6.79       10.01      1.70 o 
 -13   4   7       15.51       16.57      1.76 o 
 -12   4   7       12.03       14.98      1.64 o 
 -11   4   7       17.36       19.75      2.87 o 
 -10   4   7      460.66      451.04      8.89 o 
  -9   4   7      397.31      361.02      6.22 o 
  -8   4   7       33.10       32.76      1.52 o 
  -7   4   7        8.49        6.41      1.57 o 
  -6   4   7       25.98       26.60      1.45 o 
  -5   4   7        4.15        5.06      0.81 o 
  -4   4   7      194.80      231.12      4.71 o 
  -3   4   7       52.03       52.17      2.24 o 
  -2   4   7       17.22        7.83      0.76 o 
  -1   4   7     1053.17     1137.00     15.67 o 
   0   4   7       67.17       76.11      1.53 o 
   1   4   7      589.59      559.96      8.86 o 
   2   4   7       25.97       24.65      0.93 o 
   3   4   7      428.60      467.13      6.50 o 
   4   4   7      111.06      103.75      3.85 o 
   5   4   7        8.17        6.76      1.10 o 
   6   4   7       64.79       63.51      2.75 o 
   7   4   7       62.94       60.63      2.82 o 
   8   4   7      116.55      107.58      4.06 o 
   9   4   7       28.87       26.30      3.76 o 
  10   4   7        1.67        0.95      1.17 o 
  11   4   7       13.14       16.59      5.14 o 
  12   4   7       26.05       23.27      2.49 o 
  13   4   7        0.04       -0.99      1.19 o 
  14   4   7        0.05       -0.06      1.29 o 
  15   4   7        6.62        5.48      3.41 o 
 -16   5   7        6.58        9.80      1.78 o 
 -15   5   7       23.86       30.96      2.50 o 
 -14   5   7        5.35        8.16      1.58 o 
 -13   5   7        3.59        2.91      1.29 o 
 -12   5   7        1.41        1.71      1.09 o 
 -11   5   7       15.06       15.58      1.64 o 
 -10   5   7       51.93       48.55      2.08 o 
  -9   5   7      224.61      221.64      6.34 o 
  -8   5   7      430.86      411.09      7.86 o 
  -7   5   7        0.02        0.56      0.65 o 
  -6   5   7       13.97       12.29      1.12 o 
  -5   5   7      332.18      298.17     12.30 o 
  -4   5   7        5.06        6.29      1.00 o 
  -3   5   7      105.15      102.37      2.79 o 
  -2   5   7      438.91      432.29      7.93 o 
  -1   5   7      106.46      112.41      2.97 o 
   0   5   7        7.31        8.26      0.67 o 
   1   5   7       61.13       55.98      2.38 o 
   2   5   7       50.39       48.78      2.59 o 
   3   5   7       48.85       42.43      2.12 o 
   4   5   7        2.58        2.30      0.70 o 
   5   5   7       14.99       18.01      1.30 o 
   6   5   7      108.28      103.72      5.82 o 
   7   5   7       12.39       12.16      1.26 o 
   8   5   7       43.14       45.57      5.08 o 
   9   5   7       46.19       43.60      2.69 o 
  10   5   7        0.85        2.53      1.26 o 
  11   5   7       62.82       56.76      7.48 o 
  12   5   7       17.28       13.76      2.16 o 
  13   5   7       33.72       33.22      2.95 o 
  14   5   7        0.00        0.84      2.99 o 
 -15   6   7        1.25        2.08      1.30 o 
 -14   6   7       29.98       39.72      2.58 o 
 -13   6   7        0.51        3.60      1.26 o 
 -12   6   7        0.01        0.69      1.12 o 
 -11   6   7       10.21       12.50      1.85 o 
 -10   6   7        0.34        0.03      0.57 o 
  -9   6   7        8.32        7.36      1.03 o 
  -8   6   7      473.12      447.92      7.53 o 
  -7   6   7      430.64      433.12      7.23 o 
  -6   6   7        3.25        3.89      1.13 o 
  -5   6   7       42.60       31.62      2.02 o 
  -4   6   7        0.52       -0.09      0.61 o 
  -3   6   7      188.45      168.20      5.50 o 
  -2   6   7       76.80       66.79      2.23 o 
  -1   6   7        1.29        0.78      0.67 o 
   0   6   7       13.75       12.79      1.17 o 
   1   6   7        4.05        4.27      0.87 o 
   2   6   7        6.62        6.56      0.76 o 
   3   6   7        9.50       13.47      1.03 o 
   4   6   7        8.48        6.70      0.88 o 
   5   6   7      429.70      413.90      7.94 o 
   6   6   7       40.66       41.11      1.96 o 
   7   6   7       42.12       48.38      2.14 o 
   8   6   7        5.49        3.56      0.98 o 
   9   6   7       21.24       20.89      1.75 o 
  10   6   7        5.69        8.90      1.71 o 
  11   6   7        0.63        0.94      1.18 o 
  12   6   7        2.87        0.26      2.37 o 
  13   6   7        7.12        5.43      1.72 o 
  14   6   7       10.90       10.17      2.10 o 
 -14   7   7        0.57       -0.14      1.59 o 
 -13   7   7        6.04        6.87      1.83 o 
 -12   7   7        0.55       -0.35      1.25 o 
 -11   7   7        5.09        6.80      1.29 o 
 -10   7   7       13.20       11.50      1.41 o 
  -9   7   7        6.59        5.17      1.13 o 
  -8   7   7       75.60       78.88      2.82 o 
  -7   7   7        2.75        4.65      1.13 o 
  -6   7   7        0.36        2.12      0.85 o 
  -5   7   7        0.02        0.30      0.88 o 
  -4   7   7        2.07        1.56      0.76 o 
  -3   7   7       17.93       14.09      1.39 o 
  -2   7   7        4.85        0.99      0.79 o 
  -1   7   7       94.00       87.65      2.78 o 
   0   7   7        8.31       10.55      1.21 o 
   1   7   7      344.98      355.40      7.25 o 
   2   7   7      733.83      672.69     13.39 o 
   3   7   7       34.00       34.74      1.96 o 
   4   7   7       14.80       14.46      1.47 o 
   5   7   7        0.02        0.31      1.00 o 
   6   7   7       18.36       16.95      1.48 o 
   7   7   7       14.59       15.09      1.49 o 
   8   7   7        8.45       14.35      2.35 o 
   9   7   7        0.90        1.74      0.99 o 
  10   7   7       31.69       32.15      2.14 o 
  11   7   7        5.50        5.22      1.62 o 
  12   7   7        0.21        1.08      1.64 o 
  13   7   7        7.43       10.06      1.99 o 
 -13   8   7        0.28        0.70      3.60 o 
 -12   8   7       18.00       21.59      2.51 o 
 -11   8   7        0.00        1.06      1.03 o 
 -10   8   7       25.38       25.72      3.56 o 
  -9   8   7        4.62        2.14      1.03 o 
  -8   8   7       45.32       43.90      2.86 o 
  -7   8   7        3.36        3.29      1.07 o 
  -6   8   7       22.72       26.77      1.77 o 
  -5   8   7       17.55       16.72      1.46 o 
  -4   8   7        9.89        8.15      1.42 o 
  -3   8   7       12.79       13.54      1.47 o 
  -2   8   7       22.03       32.53      1.79 o 
  -1   8   7       18.88       21.55      1.54 o 
   0   8   7        5.55        2.71      0.90 o 
   1   8   7       17.26       22.97      1.66 o 
   2   8   7       78.08       69.09      2.71 o 
   3   8   7      174.47      176.71      4.66 o 
   4   8   7       19.74       18.59      1.67 o 
   5   8   7       81.41       65.18      2.75 o 
   6   8   7       31.70       37.50      2.43 o 
   7   8   7       36.58       38.23      2.68 o 
   8   8   7       14.67       20.98      1.83 o 
   9   8   7        0.37       -0.91      0.91 o 
  10   8   7        9.59        9.45      1.51 o 
  11   8   7        0.11        0.59      1.07 o 
  12   8   7       21.23       19.69      2.40 o 
 -12   9   7        0.03        0.51      1.83 o 
 -11   9   7       19.11       19.07      2.24 o 
 -10   9   7       25.39       32.25      2.60 o 
  -9   9   7       16.60       16.87      2.01 o 
  -8   9   7        6.60        4.51      1.23 o 
  -7   9   7       46.90       43.82      2.31 o 
  -6   9   7      288.96      248.95      5.84 o 
  -5   9   7        4.33        4.95      1.17 o 
  -4   9   7      159.11      135.49      3.89 o 
  -3   9   7        7.24        8.64      1.25 o 
  -2   9   7        0.18       -0.53      0.89 o 
  -1   9   7        0.01        0.11      0.89 o 
   0   9   7       27.84       19.52      1.67 o 
   1   9   7      318.00      303.73      6.71 o 
   2   9   7      233.74      204.89      5.21 o 
   3   9   7      360.07      328.12      7.23 o 
   4   9   7      194.63      171.26      4.78 o 
   5   9   7       68.59       73.40      3.07 o 
   6   9   7        0.29        1.78      1.14 o 
   7   9   7        0.28        2.15      1.12 o 
   8   9   7       44.88       51.29      3.17 o 
   9   9   7       16.81       20.71      2.79 o 
  10   9   7       32.05       41.98      3.06 o 
  11   9   7        0.01        0.33      1.47 o 
 -11  10   7       11.51       15.27      2.11 o 
 -10  10   7        1.38        1.36      1.27 o 
  -9  10   7        0.10        2.72      1.51 o 
  -8  10   7        4.67        3.09      1.40 o 
  -7  10   7        3.45        3.08      2.49 o 
  -6  10   7        2.66        3.65      1.41 o 
  -5  10   7        0.20        2.94      1.28 o 
  -4  10   7       16.45       25.06      2.31 o 
  -3  10   7        8.20        7.94      1.99 o 
  -2  10   7        1.44        1.24      0.82 o 
  -1  10   7        7.34        7.11      1.22 o 
   0  10   7        0.29        0.78      1.01 o 
   1  10   7        8.10       10.01      1.42 o 
   2  10   7       11.06       11.09      1.51 o 
   3  10   7       11.79       13.27      1.60 o 
   4  10   7       54.01       49.49      2.56 o 
   5  10   7       82.15       88.08      3.43 o 
   6  10   7        0.43        0.51      1.04 o 
   7  10   7       16.91       18.00      1.96 o 
   8  10   7        0.06        0.79      1.15 o 
   9  10   7       39.74       48.53      2.85 o 
  -9  11   7        1.36        2.88      1.79 o 
  -8  11   7        0.65        0.57      1.24 o 
  -7  11   7       20.24       16.87      2.12 o 
  -6  11   7        2.17        4.53      1.50 o 
  -5  11   7       28.04       35.45      2.72 o 
  -4  11   7       14.00       13.78      1.97 o 
  -3  11   7       38.25       42.06      3.27 o 
  -2  11   7       11.50       12.52      1.91 o 
  -1  11   7       24.42       26.56      1.98 o 
   0  11   7        5.54        3.72      1.20 o 
   1  11   7        0.77        0.99      2.29 o 
   2  11   7        5.17        4.48      1.55 o 
   3  11   7       50.90       56.12      3.38 o 
   4  11   7       46.78       54.45      3.35 o 
   5  11   7       19.61       18.28      1.97 o 
   6  11   7       21.21       27.03      2.28 o 
   7  11   7        0.80        1.23      1.21 o 
  -6  12   7       15.24       15.98      2.18 o 
  -5  12   7        6.52        5.43      1.72 o 
  -4  12   7        6.10        5.92      1.66 o 
  -3  12   7        2.43        2.82      1.45 o 
  -2  12   7       17.40       18.68      2.58 o 
  -1  12   7       21.15       23.58      2.53 o 
   0  12   7        1.23        1.85      1.09 o 
   1  12   7        0.24       -0.06      1.51 o 
   2  12   7       34.90       39.34      2.45 o 
   3  12   7        0.02        0.39      1.87 o 
   4  12   7       14.87       21.59      3.36 o 
   5  12   7        4.84       16.87      3.69 o 
 -16   0   8       14.79       13.49      3.37 o 
 -14   0   8        8.72        3.37      2.10 o 
 -12   0   8       34.56       32.18      2.16 o 
 -10   0   8       12.61       11.01      1.36 o 
  -8   0   8       26.64       35.85      5.37 o 
  -6   0   8     3235.35     3603.78     67.84 o 
  -4   0   8      262.78      335.14      7.41 o 
  -2   0   8     1546.36     1771.31     33.95 o 
   0   0   8     1059.58     1142.45     22.45 o 
   2   0   8      991.78     1277.74     25.20 o 
   4   0   8     1088.88     1184.92     32.66 o 
   6   0   8      350.93      337.80     11.55 o 
   8   0   8       32.68       25.67      2.95 o 
  10   0   8       47.78       37.44      3.78 o 
  12   0   8       18.31       18.25      3.33 o 
  14   0   8        0.63        0.96      2.06 o 
 -17   1   8        0.28        1.08      1.64 o 
 -16   1   8        0.08        0.29      1.41 o 
 -15   1   8        5.03        5.12      1.78 o 
 -14   1   8        2.58        4.23      1.16 o 
 -13   1   8       17.08       15.74      1.53 o 
 -12   1   8       66.32       55.29      2.45 o 
 -11   1   8        3.62        8.77      2.09 o 
 -10   1   8       51.61       39.85      1.90 o 
  -9   1   8        1.13        1.00      0.57 o 
  -8   1   8      116.85      112.40      2.49 o 
  -7   1   8       10.79       11.89      0.96 o 
  -6   1   8       13.74        9.77      0.73 o 
  -5   1   8      413.43      415.29      6.61 o 
  -4   1   8      188.80      220.45      3.72 o 
  -3   1   8        0.01        0.30      0.43 o 
  -2   1   8     1240.82     1310.17     20.56 o 
  -1   1   8       45.52       55.21      1.69 o 
   0   1   8      870.95     1013.07     16.26 o 
   1   1   8     2273.92     2343.37     36.19 o 
   2   1   8       60.44       60.01      3.36 o 
   3   1   8       15.07       21.36      2.73 o 
   4   1   8      356.24      341.46      7.87 o 
   5   1   8      111.59      106.65      3.59 o 
   6   1   8       10.25       14.98      1.57 o 
   7   1   8      101.77       89.94      3.90 o 
   8   1   8       64.60       60.20      2.98 o 
   9   1   8       32.57       40.01      3.08 o 
  10   1   8       49.22       50.13      3.02 o 
  11   1   8       95.21       87.10      4.75 o 
  12   1   8       17.21       22.76      5.21 o 
  13   1   8       52.62       48.61      3.34 o 
  14   1   8       14.75       16.22      2.45 o 
  15   1   8        6.46        7.98      2.03 o 
 -16   2   8        6.12        9.44      1.59 o 
 -15   2   8        0.43        0.24      0.99 o 
 -14   2   8        0.23        0.23      0.96 o 
 -13   2   8       10.68        7.13      1.37 o 
 -12   2   8        0.24       -0.81      0.88 o 
 -11   2   8       16.89       18.40      1.54 o 
 -10   2   8       11.35        8.77      1.19 o 
  -9   2   8       10.35        9.08      1.10 o 
  -8   2   8       16.63       12.48      1.17 o 
  -7   2   8       61.32       59.64      2.12 o 
  -6   2   8      610.01      586.12      8.65 o 
  -5   2   8      191.31      176.82      3.15 o 
  -4   2   8      264.34      235.09      4.42 o 
  -3   2   8      451.76      509.41      7.48 o 
  -2   2   8       73.15       62.02      1.53 o 
  -1   2   8      500.32      569.06      8.33 o 
   0   2   8        9.24        7.85      0.65 o 
   1   2   8       55.51       71.24      1.85 o 
   2   2   8      202.63      198.55      3.64 o 
   3   2   8      387.90      351.52      5.78 o 
   4   2   8      131.10      128.87      3.93 o 
   5   2   8       12.53        8.23      1.26 o 
   6   2   8      562.38      533.48     14.64 o 
   7   2   8        0.70       -0.15      0.94 o 
   8   2   8        0.92        3.68      1.70 o 
   9   2   8       11.46       13.02      1.77 o 
  10   2   8       19.13       19.18      2.10 o 
  11   2   8       44.09       47.54      3.01 o 
  12   2   8        9.77        8.78      1.85 o 
  13   2   8        1.58       -0.57      2.12 o 
  14   2   8       50.61       65.91      3.92 o 
  15   2   8       12.81       14.24      4.51 o 
 -16   3   8        4.68        4.83      1.44 o 
 -15   3   8       17.92       17.45      1.86 o 
 -14   3   8        0.09        0.03      1.37 o 
 -13   3   8       60.31       60.75      2.78 o 
 -12   3   8      172.51      167.95      4.60 o 
 -11   3   8       11.41        9.59      1.37 o 
 -10   3   8       79.59       82.99      3.69 o 
  -9   3   8      108.70      101.55      3.12 o 
  -8   3   8       24.19       23.42      1.51 o 
  -7   3   8       44.13       40.75      2.03 o 
  -6   3   8      243.77      235.35      6.07 o 
  -5   3   8      202.16      209.49      4.44 o 
  -4   3   8        0.39        0.82      0.53 o 
  -3   3   8        0.79        0.71      0.58 o 
  -2   3   8      189.60      194.08      3.31 o 
  -1   3   8      109.08       91.90      1.94 o 
   0   3   8        1.67        2.74      0.49 o 
   1   3   8      239.26      250.30      4.24 o 
   2   3   8        8.70       16.41      1.91 o 
   3   3   8      230.65      226.40      4.10 o 
   4   3   8        6.42        5.08      0.79 o 
   5   3   8      177.22      162.09      4.74 o 
   6   3   8      232.73      217.28     10.14 o 
   7   3   8       91.77       83.39      3.39 o 
   8   3   8       29.60       28.47      2.20 o 
   9   3   8       46.30       48.66      2.82 o 
  10   3   8        4.32        8.92      1.70 o 
  11   3   8        3.01        5.00      1.52 o 
  12   3   8       15.64       19.08      2.41 o 
  13   3   8        8.10       10.68      2.04 o 
  14   3   8        4.76        2.24      2.12 o 
  15   3   8        8.00       11.16      2.19 o 
 -16   4   8        0.00        0.37      1.25 o 
 -15   4   8       19.96       25.23      2.94 o 
 -14   4   8       13.06       13.10      1.75 o 
 -13   4   8        7.06        9.43      1.46 o 
 -12   4   8        1.26       -1.03      1.06 o 
 -11   4   8        1.01       -0.35      1.40 o 
 -10   4   8      266.42      265.54      6.02 o 
  -9   4   8       49.73       44.37      1.87 o 
  -8   4   8      892.57      915.74     21.83 o 
  -7   4   8      111.36      106.01      8.21 o 
  -6   4   8      359.08      366.63      7.32 o 
  -5   4   8       18.82       20.94      1.43 o 
  -4   4   8      399.95      399.35      7.40 o 
  -3   4   8        3.51        3.10      0.69 o 
  -2   4   8      262.45      282.05      5.50 o 
  -1   4   8       77.92       64.40      1.99 o 
   0   4   8      528.77      605.77      8.86 o 
   1   4   8      371.16      371.85      5.86 o 
   2   4   8      110.31      105.85      2.83 o 
   3   4   8        0.01        1.48      0.71 o 
   4   4   8        5.11        4.56      1.96 o 
   5   4   8       25.54       24.57      1.78 o 
   6   4   8        8.23        8.65      1.37 o 
   7   4   8      149.09      144.81      4.73 o 
   8   4   8      134.28      139.17      6.52 o 
   9   4   8        0.05       -0.21      1.03 o 
  10   4   8       37.45       42.76      2.84 o 
  11   4   8       19.40       18.34      2.25 o 
  12   4   8        0.16        0.27      1.25 o 
  13   4   8        0.01       -1.28      1.28 o 
  14   4   8        5.20        8.37      3.13 o 
 -15   5   8        5.70        6.01      1.56 o 
 -14   5   8        0.44       -1.08      1.08 o 
 -13   5   8        2.18        1.29      2.21 o 
 -12   5   8       55.03       66.44      2.96 o 
 -11   5   8        0.00       -1.27      1.61 o 
 -10   5   8      145.40      154.66      3.60 o 
  -9   5   8      251.26      246.54      6.88 o 
  -8   5   8      705.22      635.44     30.97 o 
  -7   5   8       18.62       17.44      1.57 o 
  -6   5   8        3.06        2.98      0.90 o 
  -5   5   8        3.86        3.66      0.83 o 
  -4   5   8        8.49       11.96      1.07 o 
  -3   5   8        5.28        2.58      0.99 o 
  -2   5   8       19.56       13.51      1.66 o 
  -1   5   8      241.27      194.49     10.04 o 
   0   5   8        0.11        0.69      0.70 o 
   1   5   8      216.37      209.72      4.76 o 
   2   5   8        8.16        9.25      0.86 o 
   3   5   8       84.45       73.90      2.10 o 
   4   5   8       28.73       27.12      1.85 o 
   5   5   8      101.88       85.76      3.35 o 
   6   5   8       10.69       12.00      1.57 o 
   7   5   8       55.46       52.43      2.76 o 
   8   5   8       75.78       70.41      3.38 o 
   9   5   8       63.47       64.76      3.60 o 
  10   5   8       60.17       63.75      3.40 o 
  11   5   8       14.16       17.40      2.24 o 
  12   5   8       23.00       26.79      3.09 o 
  13   5   8        0.49       -1.55      1.55 o 
  14   5   8        4.86        6.54      1.91 o 
 -15   6   8        6.84       11.44      1.85 o 
 -14   6   8        0.20       -1.09      1.09 o 
 -13   6   8        0.21        1.72      1.33 o 
 -12   6   8        0.10       -0.98      0.98 o 
 -11   6   8       14.45       14.07      1.64 o 
 -10   6   8      245.71      222.91     15.05 o 
  -9   6   8       92.50       86.68      2.99 o 
  -8   6   8       79.00       67.52      2.65 o 
  -7   6   8      263.53      243.17      6.72 o 
  -6   6   8      150.73      152.98      4.90 o 
  -5   6   8       33.51       26.82      2.00 o 
  -4   6   8       22.22       24.33      1.43 o 
  -3   6   8        4.37        4.55      0.84 o 
  -2   6   8        7.51        3.93      0.87 o 
  -1   6   8       45.97       55.85      2.16 o 
   0   6   8      132.92      135.80      3.61 o 
   1   6   8       42.56       43.58      2.04 o 
   2   6   8       51.62       53.07      2.25 o 
   3   6   8       24.11       30.22      1.82 o 
   4   6   8       86.64       83.46      2.40 o 
   5   6   8       56.75       58.20      2.21 o 
   6   6   8      101.06      102.64      3.20 o 
   7   6   8       63.35       56.83      2.69 o 
   8   6   8       12.24       12.37      1.75 o 
   9   6   8        0.28       -0.46      1.84 o 
  10   6   8        0.49        1.98      1.39 o 
  11   6   8        1.33        2.94      1.45 o 
  12   6   8        2.71        4.33      1.70 o 
  13   6   8        7.85       11.28      2.13 o 
 -14   7   8       60.58       78.38      5.50 o 
 -13   7   8        8.31       10.28      3.76 o 
 -12   7   8        0.78        3.31      1.98 o 
 -11   7   8        3.53        7.40      1.71 o 
 -10   7   8        0.21       -0.09      0.91 o 
  -9   7   8       17.36       16.55      1.62 o 
  -8   7   8       11.91       10.38      1.37 o 
  -7   7   8      117.23      102.57      3.24 o 
  -6   7   8        0.07        0.85      1.02 o 
  -5   7   8      156.47      141.96      4.72 o 
  -4   7   8       14.48       15.80      1.76 o 
  -3   7   8       57.06       61.71      2.34 o 
  -2   7   8       67.26       62.32      2.38 o 
  -1   7   8        4.05        4.55      1.00 o 
   0   7   8       69.21       69.83      2.58 o 
   1   7   8        7.10        6.34      1.18 o 
   2   7   8      345.69      328.75      7.05 o 
   3   7   8      108.01      104.81      3.44 o 
   4   7   8       67.40       73.30      2.89 o 
   5   7   8       19.01       16.32      1.63 o 
   6   7   8       10.58        6.91      1.09 o 
   7   7   8      100.93       96.86      3.28 o 
   8   7   8        8.61        8.93      1.35 o 
   9   7   8       18.82       18.76      2.15 o 
  10   7   8       15.06       14.53      2.06 o 
  11   7   8       17.98       18.78      2.36 o 
  12   7   8       27.13       28.56      2.86 o 
 -13   8   8        6.05        6.59      1.97 o 
 -12   8   8        2.89        2.18      1.46 o 
 -11   8   8        6.04        6.31      1.75 o 
 -10   8   8        3.67        4.61      1.19 o 
  -9   8   8        0.00        0.87      1.01 o 
  -8   8   8        0.99        1.61      0.98 o 
  -7   8   8        0.00       -0.10      0.88 o 
  -6   8   8        3.42        0.79      0.94 o 
  -5   8   8       44.29       37.15      2.51 o 
  -4   8   8        1.63        0.85      1.16 o 
  -3   8   8        0.24        0.01      0.85 o 
  -2   8   8       92.66       79.28      2.79 o 
  -1   8   8       11.26       12.08      1.37 o 
   0   8   8      206.78      178.19      5.20 o 
   1   8   8      276.23      260.21      5.97 o 
   2   8   8        0.00        0.62      1.03 o 
   3   8   8       86.36       69.72      2.89 o 
   4   8   8       35.47       35.44      2.18 o 
   5   8   8      183.74      164.53      5.39 o 
   6   8   8        3.43        2.79      1.12 o 
   7   8   8       64.00       57.36      2.77 o 
   8   8   8        1.12       -0.18      3.17 o 
   9   8   8        6.09       11.58      2.25 o 
  10   8   8       17.55       17.83      2.30 o 
  11   8   8       12.12       17.70      2.35 o 
 -12   9   8        9.91       18.72      3.37 o 
 -11   9   8       14.00       11.56      2.01 o 
 -10   9   8        1.49        1.82      1.34 o 
  -9   9   8        3.67        0.87      1.74 o 
  -8   9   8       28.92       29.74      2.05 o 
  -7   9   8       43.55       36.56      2.38 o 
  -6   9   8        0.15       -0.83      0.83 o 
  -5   9   8       11.12       13.40      1.67 o 
  -4   9   8      197.88      180.76      5.84 o 
  -3   9   8      230.95      177.93      5.71 o 
  -2   9   8       16.46       10.44      1.39 o 
  -1   9   8      231.90      196.86      4.97 o 
   0   9   8        8.18        6.09      1.24 o 
   1   9   8       13.78       21.60      1.79 o 
   2   9   8      102.79       97.99      3.48 o 
   3   9   8       13.63       11.88      1.58 o 
   4   9   8       27.20       28.49      2.10 o 
   5   9   8       46.30       41.74      3.03 o 
   6   9   8       11.58       10.44      1.77 o 
   7   9   8      109.47       96.63      3.65 o 
   8   9   8       20.33       26.22      2.37 o 
   9   9   8       37.67       43.39      3.11 o 
  10   9   8        2.98        7.84      1.73 o 
 -10  10   8       32.05       43.09      3.10 o 
  -9  10   8       12.90       12.50      3.79 o 
  -8  10   8       22.24       17.71      2.22 o 
  -7  10   8       16.06       13.12      1.94 o 
  -6  10   8       10.94       13.26      1.95 o 
  -5  10   8        2.02        4.95      1.39 o 
  -4  10   8       27.44       29.17      2.03 o 
  -3  10   8       37.85       41.13      2.28 o 
  -2  10   8        3.27        2.10      1.05 o 
  -1  10   8       12.32        9.04      1.37 o 
   0  10   8        0.18       -0.83      0.83 o 
   1  10   8       14.73       15.92      1.71 o 
   2  10   8       36.44       32.37      2.16 o 
   3  10   8        2.59        2.54      1.23 o 
   4  10   8        2.16        1.82      1.24 o 
   5  10   8       13.08       13.26      1.75 o 
   6  10   8       55.79       55.33      2.87 o 
   7  10   8        1.46        1.81      1.19 o 
   8  10   8       38.56       44.49      2.72 o 
   9  10   8        3.07        3.52      1.60 o 
  -8  11   8        2.94        4.71      1.51 o 
  -7  11   8        1.37        2.90      1.37 o 
  -6  11   8       35.50       33.52      2.76 o 
  -5  11   8        1.90        0.76      1.37 o 
  -4  11   8        0.04        0.45      1.24 o 
  -3  11   8        0.30        0.70      1.20 o 
  -2  11   8       30.60       31.48      3.04 o 
  -1  11   8        9.95       12.19      1.96 o 
   0  11   8       10.71       10.23      1.88 o 
   1  11   8        1.66        2.95      1.45 o 
   2  11   8        0.32        1.67      1.16 o 
   3  11   8        2.25        1.71      1.20 o 
   4  11   8        0.33       -1.09      1.09 o 
   5  11   8       32.79       31.55      2.40 o 
   6  11   8        0.10       -0.40      1.28 o 
  -5  12   8       16.29       18.76      2.41 o 
  -4  12   8        1.30        5.72      1.59 o 
  -3  12   8       41.74       44.15      3.28 o 
  -2  12   8        0.60       -0.04      2.84 o 
  -1  12   8        3.11        5.59      1.65 o 
   0  12   8       11.24       13.89      3.69 o 
   1  12   8        3.80        1.61      2.06 o 
   2  12   8        1.25        1.00      1.34 o 
   3  12   8        2.78        2.53      1.61 o 
 -15   0   9        0.03       -1.16      1.97 o 
 -13   0   9        0.27        1.16      2.01 o 
 -11   0   9        8.18        8.22      1.41 o 
  -9   0   9        1.82        1.25      0.83 o 
  -7   0   9       12.33       17.42      1.35 o 
  -5   0   9       38.44       40.40      1.94 o 
  -3   0   9     3087.70     3588.18     67.62 o 
  -1   0   9     1057.82     1413.07     27.52 o 
   1   0   9        5.08       12.66      1.23 o 
   3   0   9      116.53      114.07      3.75 o 
   5   0   9       20.44       22.70      2.50 o 
   7   0   9        0.71        0.92      1.47 o 
   9   0   9       10.89       10.10      2.35 o 
  11   0   9       34.13       29.09      3.75 o 
  13   0   9        0.28        0.80      2.32 o 
  15   0   9        9.54        4.27      2.73 o 
 -16   1   9        1.07       -1.21      2.12 o 
 -15   1   9        1.11        2.88      1.54 o 
 -14   1   9       10.13        8.84      1.91 o 
 -13   1   9       31.70       32.83      2.11 o 
 -12   1   9       56.77       45.33      2.29 o 
 -11   1   9       36.91       34.12      1.96 o 
 -10   1   9       12.03       11.40      1.26 o 
  -9   1   9      185.02      181.86      5.44 o 
  -8   1   9        5.88        6.37      0.74 o 
  -7   1   9      275.38      285.71      8.95 o 
  -6   1   9       90.36       85.86      3.14 o 
  -5   1   9        0.20        0.49      0.71 o 
  -4   1   9       20.41       17.28      0.91 o 
  -3   1   9      485.99      520.63      7.76 o 
  -2   1   9       72.72       81.61      4.26 o 
  -1   1   9        3.94        3.29      0.64 o 
   0   1   9      116.50      136.70      3.15 o 
   1   1   9        0.90        6.79      0.97 o 
   2   1   9        0.56        2.73      0.64 o 
   3   1   9      293.64      305.41      6.06 o 
   4   1   9      505.04      552.57      9.95 o 
   5   1   9       39.57       39.39      3.84 o 
   6   1   9      156.08      147.06      4.68 o 
   7   1   9        0.17        0.05      0.91 o 
   8   1   9      226.13      223.66     10.32 o 
   9   1   9       17.95       15.80      1.94 o 
  10   1   9        1.30        1.98      1.30 o 
  11   1   9       19.97       19.61      2.35 o 
  12   1   9        8.93       12.15      2.15 o 
  13   1   9       76.69       81.34      4.72 o 
  14   1   9        5.20        9.99      2.15 o 
 -16   2   9       10.62       13.89      2.47 o 
 -15   2   9        2.30        1.76      1.51 o 
 -14   2   9       13.36       14.27      2.34 o 
 -13   2   9        0.82        0.35      1.19 o 
 -12   2   9        0.20        0.03      0.97 o 
 -11   2   9       54.63       48.28      2.27 o 
 -10   2   9       83.05       80.77      2.84 o 
  -9   2   9        6.05        4.73      1.00 o 
  -8   2   9       19.55       20.51      1.42 o 
  -7   2   9       85.48       81.26      2.54 o 
  -6   2   9      174.20      195.03      4.35 o 
  -5   2   9      361.72      368.28      9.35 o 
  -4   2   9      273.27      277.82      5.18 o 
  -3   2   9      191.99      182.19      3.26 o 
  -2   2   9       55.53       61.91      1.60 o 
  -1   2   9      108.22      104.14      2.27 o 
   0   2   9     1240.23     1257.16     17.50 o 
   1   2   9     1034.69     1065.36     15.07 o 
   2   2   9      438.09      489.22      7.63 o 
   3   2   9        0.00       -0.37      0.54 o 
   4   2   9       40.09       39.60      1.57 o 
   5   2   9       47.86       47.94      2.43 o 
   6   2   9       13.57       14.27      3.50 o 
   7   2   9       82.27       70.23      3.20 o 
   8   2   9       70.28       68.73      3.33 o 
   9   2   9        1.16       -0.25      1.18 o 
  10   2   9        2.58        0.34      1.20 o 
  11   2   9        0.23       -0.72      1.25 o 
  12   2   9       36.33       46.68      5.28 o 
  13   2   9       50.79       50.76      3.47 o 
  14   2   9        2.76        1.70      1.70 o 
 -16   3   9        2.62        6.55      1.53 o 
 -15   3   9       44.51       47.35      3.65 o 
 -14   3   9        7.38        8.55      1.56 o 
 -13   3   9       41.84       37.10      2.27 o 
 -12   3   9       66.42       67.04      2.84 o 
 -11   3   9       27.18       23.50      1.80 o 
 -10   3   9      289.01      265.64      6.00 o 
  -9   3   9       88.66       86.09      4.00 o 
  -8   3   9        1.35        3.50      0.95 o 
  -7   3   9       13.25       15.47      1.48 o 
  -6   3   9        0.12        1.07      0.68 o 
  -5   3   9       19.42       16.14      1.19 o 
  -4   3   9       50.60       39.43      1.77 o 
  -3   3   9       45.34       51.90      1.83 o 
  -2   3   9        4.03        3.87      0.52 o 
  -1   3   9       23.66       20.37      0.97 o 
   0   3   9      222.52      207.41      3.70 o 
   1   3   9       18.66       19.84      1.05 o 
   2   3   9       50.30       49.47      1.60 o 
   3   3   9       30.39       25.36      1.22 o 
   4   3   9       37.40       39.04      1.57 o 
   5   3   9      108.12      106.14      3.75 o 
   6   3   9      109.25      109.73      3.99 o 
   7   3   9       25.29       23.77      2.09 o 
   8   3   9        0.12        1.89      1.16 o 
   9   3   9      194.80      185.37      5.99 o 
  10   3   9       10.09       12.00      2.32 o 
  11   3   9       12.07       13.39      2.05 o 
  12   3   9        7.59        6.41      1.82 o 
  13   3   9        3.31        3.22      1.62 o 
  14   3   9        0.64        0.63      2.44 o 
 -15   4   9       12.37       20.74      2.14 o 
 -14   4   9        7.39        8.48      1.55 o 
 -13   4   9       32.36       43.71      2.52 o 
 -12   4   9       16.22       11.04      1.60 o 
 -11   4   9      204.15      209.19      5.31 o 
 -10   4   9        1.89        0.90      1.06 o 
  -9   4   9      111.68      113.19      2.92 o 
  -8   4   9      254.23      249.90      6.92 o 
  -7   4   9      726.73      720.06     12.72 o 
  -6   4   9        1.27        2.06      0.97 o 
  -5   4   9      132.44      125.24      3.29 o 
  -4   4   9       26.31       20.73      1.33 o 
  -3   4   9      486.75      479.61     11.50 o 
  -2   4   9        9.34       12.17      1.01 o 
  -1   4   9      105.96       99.82      6.04 o 
   0   4   9       31.58       36.87      3.53 o 
   1   4   9      697.77      715.71     12.21 o 
   2   4   9      386.84      358.34      6.94 o 
   3   4   9      466.94      483.42      9.00 o 
   4   4   9       20.69       16.01      1.41 o 
   5   4   9      236.43      206.69      5.78 o 
   6   4   9      123.27      108.32      7.23 o 
   7   4   9      203.59      200.04      5.95 o 
   8   4   9        0.08       -1.30      1.30 o 
   9   4   9        0.72        1.39      1.26 o 
  10   4   9       36.91       38.71      4.93 o 
  11   4   9        0.47        1.34      1.42 o 
  12   4   9       21.16       18.47      2.39 o 
  13   4   9       12.14       14.12      2.33 o 
  14   4   9        0.31        2.21      1.64 o 
 -15   5   9       37.26       48.70      2.89 o 
 -14   5   9        0.29       -0.67      1.17 o 
 -13   5   9       27.77       29.63      2.25 o 
 -12   5   9       55.35       55.78      2.91 o 
 -11   5   9        1.56        3.50      1.25 o 
 -10   5   9        1.89       -0.07      0.99 o 
  -9   5   9        7.76        4.87      1.11 o 
  -8   5   9       84.76       79.54      2.95 o 
  -7   5   9       28.38       23.79      2.07 o 
  -6   5   9      550.98      520.46      9.68 o 
  -5   5   9      191.37      184.42      5.52 o 
  -4   5   9       29.07       35.74      3.49 o 
  -3   5   9       35.82       45.56      2.61 o 
  -2   5   9       83.62       79.40      6.20 o 
  -1   5   9      565.00      520.01     11.88 o 
   0   5   9       41.02       43.49      3.53 o 
   1   5   9      417.79      426.90     10.32 o 
   2   5   9      256.02      252.50      7.03 o 
   3   5   9        1.08        0.53      0.77 o 
   4   5   9       19.98       17.95      1.46 o 
   5   5   9       88.03       84.71      3.92 o 
   6   5   9       37.89       40.27      2.53 o 
   7   5   9      215.64      204.42      6.16 o 
   8   5   9        2.14        1.18      1.21 o 
   9   5   9       77.69       81.82      8.87 o 
  10   5   9        0.38        0.92      2.33 o 
  11   5   9       27.99       26.51      2.70 o 
  12   5   9       14.98       19.09      2.49 o 
  13   5   9        0.24       -0.41      1.44 o 
 -14   6   9       15.46       20.25      2.14 o 
 -13   6   9       42.28       41.90      3.14 o 
 -12   6   9        9.63       10.81      1.99 o 
 -11   6   9       60.90       53.80      3.23 o 
 -10   6   9       54.43       56.86      4.14 o 
  -9   6   9       15.30       11.35      1.42 o 
  -8   6   9      160.73      157.65      4.23 o 
  -7   6   9        5.09        7.44      1.63 o 
  -6   6   9      106.98      103.14      4.03 o 
  -5   6   9       35.10       31.54      2.24 o 
  -4   6   9        6.13        7.83      1.50 o 
  -3   6   9      119.76      117.26      4.20 o 
  -2   6   9      244.79      246.42      6.82 o 
  -1   6   9        3.80        2.80      2.61 o 
   0   6   9        1.94        1.53      1.26 o 
   1   6   9       18.01       19.26      1.51 o 
   2   6   9       19.57       19.86      2.75 o 
   3   6   9        7.19        8.01      1.58 o 
   4   6   9       19.09       18.48      2.08 o 
   5   6   9       24.85       24.66      1.77 o 
   6   6   9       10.62       11.99      2.32 o 
   7   6   9       12.90       17.03      1.97 o 
   8   6   9        5.36        3.42      1.94 o 
   9   6   9       48.52       52.46      3.16 o 
  10   6   9       59.79       64.05      3.62 o 
  11   6   9       14.63       19.75      2.42 o 
  12   6   9       10.13       10.33      2.47 o 
 -13   7   9        1.39        1.78      1.62 o 
 -12   7   9       10.62       11.69      2.00 o 
 -11   7   9        2.87        3.99      1.54 o 
 -10   7   9        8.33        8.96      1.32 o 
  -9   7   9       10.89        7.89      1.30 o 
  -8   7   9      139.33      131.02      3.90 o 
  -7   7   9       48.93       44.89      2.19 o 
  -6   7   9        3.65        0.48      1.20 o 
  -5   7   9       52.24       44.83      2.68 o 
  -4   7   9      111.80       90.06      5.19 o 
  -3   7   9        7.36        7.84      1.11 o 
  -2   7   9       32.52       33.69      2.36 o 
  -1   7   9        2.42        2.68      0.97 o 
   0   7   9      149.21      144.50      3.98 o 
   1   7   9        1.73        1.59      0.93 o 
   2   7   9       21.53       18.46      1.65 o 
   3   7   9       55.31       53.72      2.53 o 
   4   7   9      265.17      269.77      6.34 o 
   5   7   9      239.25      228.36      5.75 o 
   6   7   9       33.99       32.75      2.43 o 
   7   7   9      101.60       98.55      5.18 o 
   8   7   9       36.31       32.42      2.63 o 
   9   7   9        2.63        3.49      1.45 o 
  10   7   9        4.29        5.60      1.70 o 
  11   7   9        4.53        3.60      2.07 o 
  12   7   9        6.22       12.09      2.13 o 
 -12   8   9        0.33       -0.23      1.54 o 
 -11   8   9        0.63        0.98      1.93 o 
 -10   8   9        2.77        4.18      1.21 o 
  -9   8   9        0.99        0.78      1.02 o 
  -8   8   9        0.67        1.46      1.00 o 
  -7   8   9        0.35        0.31      1.52 o 
  -6   8   9        0.02        0.00      1.75 o 
  -5   8   9        2.82        4.72      1.45 o 
  -4   8   9       49.80       49.59      2.92 o 
  -3   8   9      123.14      104.48      3.35 o 
  -2   8   9      384.88      359.98      7.50 o 
  -1   8   9       75.73       65.12      2.68 o 
   0   8   9      149.73      121.38      3.72 o 
   1   8   9        4.44        1.06      1.11 o 
   2   8   9      413.92      391.39      8.28 o 
   3   8   9       29.46       23.99      1.93 o 
   4   8   9        8.47        7.47      1.40 o 
   5   8   9        4.44        8.16      1.43 o 
   6   8   9        7.45        8.10      1.42 o 
   7   8   9        2.08        1.62      1.13 o 
   8   8   9       36.39       41.30      3.26 o 
   9   8   9        7.96        7.42      2.41 o 
  10   8   9       30.34       29.69      3.98 o 
  11   8   9        0.00        0.38      1.85 o 
 -11   9   9        0.32        1.73      1.17 o 
 -10   9   9        0.60        2.36      1.15 o 
  -9   9   9       16.03       19.15      1.83 o 
  -8   9   9       44.85       41.69      2.35 o 
  -7   9   9        2.97        3.28      1.17 o 
  -6   9   9       13.75        9.09      1.62 o 
  -5   9   9       56.26       52.24      3.10 o 
  -4   9   9       48.32       46.57      2.87 o 
  -3   9   9       51.14       46.96      2.86 o 
  -2   9   9        3.12        3.99      1.19 o 
  -1   9   9        0.11        0.40      1.01 o 
   0   9   9      168.95      166.59      5.05 o 
   1   9   9        3.76        7.03      1.60 o 
   2   9   9      141.04      136.28      4.24 o 
   3   9   9        8.42       11.49      1.57 o 
   4   9   9        8.31        5.50      1.29 o 
   5   9   9        0.87        1.31      1.37 o 
   6   9   9        2.82        3.75      1.35 o 
   7   9   9        2.58        4.49      1.32 o 
   8   9   9        2.27        3.49      1.30 o 
   9   9   9        0.00        0.56      2.03 o 
  -9  10   9       13.89       20.42      2.37 o 
  -8  10   9        4.88        5.68      1.70 o 
  -7  10   9        9.60       11.93      1.94 o 
  -6  10   9       22.49       19.61      2.11 o 
  -5  10   9       31.45       35.65      3.20 o 
  -4  10   9        1.10        0.82      1.00 o 
  -3  10   9        8.35       10.98      1.87 o 
  -2  10   9        1.72        1.05      1.55 o 
  -1  10   9       14.79       16.72      2.88 o 
   0  10   9        0.02        0.67      1.06 o 
   1  10   9       38.45       39.69      2.50 o 
   2  10   9        7.21        7.80      1.46 o 
   3  10   9        7.40        6.47      1.44 o 
   4  10   9       12.44       10.24      1.66 o 
   5  10   9        0.36       -0.07      1.09 o 
   6  10   9        0.31       -0.16      1.04 o 
   7  10   9       18.25       27.78      2.35 o 
   8  10   9        5.88       13.47      1.90 o 
  -7  11   9       13.09       11.80      1.99 o 
  -6  11   9       10.14       15.92      2.16 o 
  -5  11   9       22.76       21.44      2.33 o 
  -4  11   9        2.36        0.79      1.34 o 
  -3  11   9       14.86       21.50      2.37 o 
  -2  11   9        8.20        9.81      2.73 o 
  -1  11   9       25.29       31.72      2.69 o 
   0  11   9        1.79        2.13      1.17 o 
   1  11   9        0.65        1.48      1.30 o 
   2  11   9        0.12        0.64      1.16 o 
   3  11   9       21.35       26.08      2.20 o 
   4  11   9       24.58       31.18      2.42 o 
   5  11   9        1.96        2.46      1.72 o 
  -3  12   9        3.09        4.18      1.60 o 
  -2  12   9       13.65       22.21      2.54 o 
  -1  12   9        4.28        7.65      2.46 o 
   0  12   9        0.51        1.72      1.56 o 
   1  12   9        4.63        7.31      1.80 o 
 -16   0  10        0.77       -0.47      2.19 o 
 -14   0  10       18.46       14.14      3.31 o 
 -12   0  10        5.20        3.71      1.99 o 
 -10   0  10       29.12       25.96      3.19 o 
  -8   0  10       20.73       17.50      1.46 o 
  -6   0  10       23.77       18.47      1.42 o 
  -4   0  10      198.88      187.38      4.87 o 
  -2   0  10      440.50      388.86      8.74 o 
   0   0  10      278.66      302.73      7.23 o 
   2   0  10      353.19      362.63      8.55 o 
   4   0  10       22.19       29.62      2.05 o 
   6   0  10      174.65      150.06      6.90 o 
   8   0  10       73.14       67.06      4.74 o 
  10   0  10       34.73       31.08      3.84 o 
  12   0  10        4.40        7.77      2.73 o 
  14   0  10       23.44       31.08      4.54 o 
 -16   1  10        0.33        1.05      2.50 o 
 -15   1  10        3.22        3.52      1.70 o 
 -14   1  10        7.70        9.45      2.02 o 
 -13   1  10        0.64       -1.22      1.42 o 
 -12   1  10       17.32       20.24      5.06 o 
 -11   1  10      123.24      114.46      3.51 o 
 -10   1  10       36.17       29.65      1.81 o 
  -9   1  10       19.47       17.91      1.39 o 
  -8   1  10       81.14       87.34      2.73 o 
  -7   1  10       17.58       15.97      1.24 o 
  -6   1  10       12.12       13.21      0.87 o 
  -5   1  10        0.57        1.67      0.54 o 
  -4   1  10       17.36       25.71      1.12 o 
  -3   1  10      157.64      116.20      2.48 o 
  -2   1  10      238.73      197.13      4.49 o 
  -1   1  10       76.82       80.95      3.25 o 
   0   1  10        0.07        0.61      0.84 o 
   1   1  10       32.27       20.18      1.27 o 
   2   1  10        8.80        5.21      1.08 o 
   3   1  10       39.01       39.85      1.83 o 
   4   1  10        7.19        6.99      1.03 o 
   5   1  10       20.04       20.88      1.55 o 
   6   1  10      166.45      164.00      5.11 o 
   7   1  10       10.10       13.36      1.78 o 
   8   1  10       30.45       31.84      2.46 o 
   9   1  10       25.51       17.98      2.11 o 
  10   1  10        0.44        0.52      1.16 o 
  11   1  10        0.19       -1.50      1.57 o 
  12   1  10        2.50        3.13      1.64 o 
  13   1  10        0.01       -1.38      1.53 o 
  14   1  10        9.57       13.45      5.09 o 
 -16   2  10        0.52        2.28      3.05 o 
 -15   2  10        2.31        0.30      1.52 o 
 -14   2  10       19.71       17.90      1.89 o 
 -13   2  10       28.77       41.14      2.36 o 
 -12   2  10        5.45        5.40      1.71 o 
 -11   2  10        2.00        1.78      1.10 o 
 -10   2  10       86.32       79.99      2.85 o 
  -9   2  10      125.47      114.88      3.37 o 
  -8   2  10      130.85      112.31      3.26 o 
  -7   2  10      370.34      332.69     16.25 o 
  -6   2  10      227.79      202.12      4.55 o 
  -5   2  10       43.45       46.30      1.85 o 
  -4   2  10        6.29        6.07      1.08 o 
  -3   2  10       91.37       79.46      2.48 o 
  -2   2  10      172.68      174.17      3.28 o 
  -1   2  10       23.71       17.61      0.98 o 
   0   2  10       30.27       25.81      1.23 o 
   1   2  10      311.47      267.75      4.71 o 
   2   2  10      501.66      476.63     10.80 o 
   3   2  10      173.02      179.86      3.66 o 
   4   2  10       38.68       40.11      1.64 o 
   5   2  10      211.81      212.23      4.31 o 
   6   2  10       37.99       44.79      2.65 o 
   7   2  10        0.10       -0.02      1.04 o 
   8   2  10       71.49       69.97      3.44 o 
   9   2  10       52.55       53.43      3.12 o 
  10   2  10       22.82       21.99      2.36 o 
  11   2  10        0.00       -0.19      1.41 o 
  12   2  10        0.43        1.52      1.54 o 
  13   2  10       16.51       21.97      2.76 o 
  14   2  10       35.02       41.48      6.71 o 
 -15   3  10       45.38       44.08      2.76 o 
 -14   3  10        2.94        1.66      1.19 o 
 -13   3  10        0.00        1.34      1.16 o 
 -12   3  10        6.57        8.43      1.45 o 
 -11   3  10        0.10       -0.05      1.03 o 
 -10   3  10       21.45       20.72      2.05 o 
  -9   3  10        2.82        2.89      1.13 o 
  -8   3  10        1.57        0.63      0.95 o 
  -7   3  10      124.73      113.42      4.34 o 
  -6   3  10        0.50        0.78      0.67 o 
  -5   3  10      165.00      164.65      3.93 o 
  -4   3  10       13.43       13.34      2.57 o 
  -3   3  10        3.70        3.76      0.75 o 
  -2   3  10       29.14       40.41      1.73 o 
  -1   3  10       61.71       76.33      3.23 o 
   0   3  10      216.64      210.81      7.99 o 
   1   3  10      339.33      348.89      5.79 o 
   2   3  10      660.05      646.87     10.02 o 
   3   3  10      153.78      168.91      3.53 o 
   4   3  10       17.42       14.64      1.39 o 
   5   3  10       74.91       68.39      2.65 o 
   6   3  10       76.21       56.40      2.93 o 
   7   3  10       27.22       23.86      2.19 o 
   8   3  10        6.88       11.82      1.83 o 
   9   3  10       65.37       69.97      3.62 o 
  10   3  10        1.65        0.38      1.35 o 
  11   3  10        5.02        3.81      1.70 o 
  12   3  10       28.71       27.74      2.84 o 
  13   3  10       39.07       44.60      3.55 o 
 -15   4  10        1.72        4.15      1.53 o 
 -14   4  10       97.28      113.65      4.12 o 
 -13   4  10        0.01        1.45      1.22 o 
 -12   4  10       34.98       33.16      2.21 o 
 -11   4  10       83.68       83.03      3.20 o 
 -10   4  10      140.08      148.06      4.25 o 
  -9   4  10      165.04      155.43      4.67 o 
  -8   4  10      413.68      418.09     10.18 o 
  -7   4  10       76.34       61.91      2.82 o 
  -6   4  10       64.50       64.63      2.90 o 
  -5   4  10       75.19       65.02      3.38 o 
  -4   4  10      110.76      104.29      3.03 o 
  -3   4  10       11.64       11.77      1.24 o 
  -2   4  10     1268.42     1228.16     26.31 o 
  -1   4  10       90.61       71.60      3.46 o 
   0   4  10     2533.66     2519.37     56.95 o 
   1   4  10      880.75      893.96     19.07 o 
   2   4  10     1166.97     1184.82     19.54 o 
   3   4  10      129.58      124.37      3.50 o 
   4   4  10       41.10       41.26      2.44 o 
   5   4  10      134.37      129.81      3.82 o 
   6   4  10       83.52       74.30      6.94 o 
   7   4  10        7.28        9.54      3.21 o 
   8   4  10       73.21       80.74      3.77 o 
   9   4  10      139.98      146.46      5.31 o 
  10   4  10       28.74       32.28      3.90 o 
  11   4  10       53.06       59.96      3.61 o 
  12   4  10        0.97        0.81      1.57 o 
  13   4  10        8.22       11.68      2.23 o 
 -15   5  10        0.95        3.01      1.42 o 
 -14   5  10        0.43       -1.25      1.26 o 
 -13   5  10       31.80       38.64      4.26 o 
 -12   5  10       51.19       53.52      2.76 o 
 -11   5  10       44.33       42.38      2.46 o 
 -10   5  10       13.00       11.42      2.05 o 
  -9   5  10       89.22       88.52      2.70 o 
  -8   5  10      210.43      207.50      6.14 o 
  -7   5  10        2.59        3.10      1.64 o 
  -6   5  10      429.07      412.37     10.10 o 
  -5   5  10      553.42      517.79     11.98 o 
  -4   5  10      923.31      895.91     28.82 o 
  -3   5  10      670.01      663.31     14.72 o 
  -2   5  10      530.82      535.45     12.32 o 
  -1   5  10       22.99       19.72      4.42 o 
   0   5  10       81.40       89.26      3.84 o 
   1   5  10      109.12      118.82      4.90 o 
   2   5  10      379.36      344.02     10.68 o 
   3   5  10       10.73       12.64      2.03 o 
   4   5  10     1114.50     1155.84     19.48 o 
   5   5  10      205.78      207.35      5.18 o 
   6   5  10      410.48      403.69      8.37 o 
   7   5  10        1.78        2.90      1.98 o 
   8   5  10       83.11       77.05      3.68 o 
   9   5  10       11.21       13.06      1.95 o 
  10   5  10        8.17       11.15      1.95 o 
  11   5  10        1.05        4.85      1.75 o 
  12   5  10        8.73       10.39      2.05 o 
 -14   6  10        0.08        0.95      1.69 o 
 -13   6  10       36.58       48.64      3.48 o 
 -12   6  10        6.41        7.67      2.60 o 
 -11   6  10       11.63       13.38      2.09 o 
 -10   6  10       14.77       15.85      2.15 o 
  -9   6  10       23.69       24.25      3.13 o 
  -8   6  10        0.53        0.06      1.32 o 
  -7   6  10        4.15        5.88      1.67 o 
  -6   6  10      146.06      155.56      5.18 o 
  -5   6  10       13.64       14.32      2.27 o 
  -4   6  10        0.08        1.40      1.28 o 
  -3   6  10      153.88      140.19      5.44 o 
  -2   6  10        6.21        7.34      1.64 o 
  -1   6  10      106.19       95.08      3.86 o 
   0   6  10       34.81       29.35      5.52 o 
   1   6  10       31.73       33.20      2.56 o 
   2   6  10      444.92      417.90     12.96 o 
   3   6  10       91.78       78.31      7.22 o 
   4   6  10       70.69       74.08      3.75 o 
   5   6  10        0.10       -0.52      1.44 o 
   6   6  10      141.61      145.14      5.61 o 
   7   6  10       52.41       49.70      3.02 o 
   8   6  10       42.76       41.46      2.86 o 
   9   6  10       17.83       24.92      2.50 o 
  10   6  10        6.58        7.38      1.86 o 
  11   6  10       61.47       58.85      4.93 o 
  12   6  10        3.42        4.76      2.17 o 
 -13   7  10        0.38        0.06      2.35 o 
 -12   7  10        6.44       11.72      2.14 o 
 -11   7  10        0.09       -0.35      1.33 o 
 -10   7  10        2.40        2.91      1.19 o 
  -9   7  10        7.09        8.24      1.36 o 
  -8   7  10        5.60        5.51      1.24 o 
  -7   7  10      124.56      129.95      4.90 o 
  -6   7  10      128.06      125.35      4.72 o 
  -5   7  10        8.35        7.46      1.65 o 
  -4   7  10      100.57      102.67      4.17 o 
  -3   7  10        0.38        0.31      1.13 o 
  -2   7  10       51.34       52.39      3.03 o 
  -1   7  10       31.50       34.18      2.52 o 
   0   7  10        8.88        7.26      1.74 o 
   1   7  10       25.69       27.46      2.45 o 
   2   7  10        9.22        8.60      2.06 o 
   3   7  10      296.33      267.68      8.10 o 
   4   7  10      174.58      157.70      5.69 o 
   5   7  10       21.11       20.88      2.43 o 
   6   7  10       71.89       68.85      3.87 o 
   7   7  10        0.55        2.01      1.52 o 
   8   7  10        0.67       -1.35      2.71 o 
   9   7  10        0.28       -0.42      1.72 o 
  10   7  10       62.77       65.88      5.38 o 
  11   7  10        0.41        2.00      1.59 o 
 -12   8  10       12.38       16.27      2.46 o 
 -11   8  10        9.37       13.93      4.75 o 
 -10   8  10       12.39       16.70      1.76 o 
  -9   8  10        6.92        8.15      1.45 o 
  -8   8  10        3.24        4.74      1.23 o 
  -7   8  10        1.64        1.64      0.99 o 
  -6   8  10        8.58       10.25      1.87 o 
  -5   8  10      170.72      150.34      5.31 o 
  -4   8  10        2.57        2.29      1.39 o 
  -3   8  10      182.58      172.60      5.81 o 
  -2   8  10       49.84       52.88      2.47 o 
  -1   8  10       44.02       38.45      2.16 o 
   0   8  10       20.65       20.90      1.77 o 
   1   8  10        0.02        0.67      1.04 o 
   2   8  10        4.58        5.06      1.23 o 
   3   8  10        0.88        1.19      1.06 o 
   4   8  10        3.06        3.24      1.15 o 
   5   8  10       15.99       10.07      1.91 o 
   6   8  10        7.16        5.05      1.63 o 
   7   8  10        0.07       -0.07      1.32 o 
   8   8  10       26.13       25.20      2.81 o 
   9   8  10        3.44        5.78      1.82 o 
  10   8  10        0.66        4.67      2.10 o 
 -10   9  10        3.72        3.43      1.34 o 
  -9   9  10        6.75        7.38      1.48 o 
  -8   9  10        0.56        0.07      1.01 o 
  -7   9  10       11.37       11.67      1.59 o 
  -6   9  10        1.24        1.05      1.04 o 
  -5   9  10       26.66       23.15      2.41 o 
  -4   9  10       67.96       75.96      3.77 o 
  -3   9  10       33.47       29.99      2.56 o 
  -2   9  10        0.68        1.42      1.00 o 
  -1   9  10       23.89       20.69      2.25 o 
   0   9  10        4.17        5.91      1.40 o 
   1   9  10        9.68       11.40      1.54 o 
   2   9  10        0.88        1.36      1.07 o 
   3   9  10        4.60        3.05      1.21 o 
   4   9  10       10.32       13.01      1.74 o 
   5   9  10       37.48       38.76      2.50 o 
   6   9  10        0.07       -0.52      1.06 o 
   7   9  10        9.43       11.54      2.17 o 
   8   9  10        0.11        0.84      1.72 o 
  -9  10  10        0.50        0.04      1.31 o 
  -8  10  10        4.00        7.84      1.49 o 
  -7  10  10        0.32        0.67      1.15 o 
  -6  10  10       21.24       27.72      2.14 o 
  -5  10  10        2.91        2.03      1.12 o 
  -4  10  10        0.37       -0.38      1.28 o 
  -3  10  10        9.40        7.46      1.74 o 
  -2  10  10        9.39       13.36      2.09 o 
  -1  10  10       10.03       16.10      1.71 o 
   0  10  10        0.04       -1.27      1.96 o 
   1  10  10        2.12        5.96      1.37 o 
   2  10  10        3.05        3.07      1.24 o 
   3  10  10        3.13        2.78      1.88 o 
   4  10  10       17.22       17.20      1.94 o 
   5  10  10        0.00        1.21      1.33 o 
   6  10  10        5.80        8.62      1.61 o 
   7  10  10        4.16        7.35      1.50 o 
  -6  11  10        4.69        3.44      2.25 o 
  -5  11  10        1.85        3.24      2.42 o 
  -4  11  10        3.07        2.19      1.76 o 
  -3  11  10        7.60       15.17      2.99 o 
  -2  11  10        8.33       11.41      1.99 o 
  -1  11  10        0.05        2.60      1.93 o 
   0  11  10       10.13       11.75      1.92 o 
   1  11  10       13.41       13.15      1.74 o 
   2  11  10        1.28        0.48      1.15 o 
   3  11  10        0.05        0.09      1.15 o 
   4  11  10        1.68        1.43      1.32 o 
 -15   0  11       12.76       15.24      3.46 o 
 -13   0  11        3.16        7.46      2.75 o 
 -11   0  11       69.91       81.23      5.65 o 
  -9   0  11      182.78      167.01      7.84 o 
  -7   0  11        9.63        8.88      1.23 o 
  -5   0  11        0.14       -0.27      0.65 o 
  -3   0  11       14.16       17.03      1.42 o 
  -1   0  11      132.29      129.64      3.98 o 
   1   0  11       89.23       85.40      3.19 o 
   3   0  11        7.11        6.22      1.24 o 
   5   0  11      141.13      135.72      4.67 o 
   7   0  11        1.86        5.56      2.06 o 
   9   0  11        7.36        6.64      2.39 o 
  11   0  11        0.16        3.11      2.30 o 
  13   0  11       12.27        9.07      3.17 o 
 -15   1  11        7.94       10.40      2.11 o 
 -14   1  11        2.45        3.84      1.70 o 
 -13   1  11        4.78        2.32      1.63 o 
 -12   1  11        3.75        6.80      1.81 o 
 -11   1  11        1.59        2.24      1.51 o 
 -10   1  11       18.11       16.08      1.53 o 
  -9   1  11        0.00        0.40      1.15 o 
  -8   1  11       89.41       87.85      4.88 o 
  -7   1  11       25.72       22.73      1.49 o 
  -6   1  11       56.22       50.93      2.03 o 
  -5   1  11       13.45        9.94      1.07 o 
  -4   1  11       15.12       12.13      0.89 o 
  -3   1  11        1.86        1.51      0.56 o 
  -2   1  11       11.26       13.79      0.93 o 
  -1   1  11       14.11       10.85      0.93 o 
   0   1  11       52.90       49.72      1.91 o 
   1   1  11        8.48        7.31      1.00 o 
   2   1  11      109.68       85.45      4.37 o 
   3   1  11       75.98       60.71      3.03 o 
   4   1  11       30.78       35.23      1.88 o 
   5   1  11       15.79        8.80      1.42 o 
   6   1  11        5.69        4.67      0.87 o 
   7   1  11      103.31      103.08      4.12 o 
   8   1  11       16.65       18.79      2.29 o 
   9   1  11       12.71       13.48      2.05 o 
  10   1  11        5.65        6.06      1.71 o 
  11   1  11        0.37        1.77      1.53 o 
  12   1  11       18.36       14.42      2.41 o 
  13   1  11        2.46        3.03      2.09 o 
 -15   2  11        0.09       -0.41      1.55 o 
 -14   2  11        7.80        6.06      1.92 o 
 -13   2  11        0.00        0.25      1.28 o 
 -12   2  11        0.28       -0.15      1.00 o 
 -11   2  11        2.24        2.42      1.09 o 
 -10   2  11       37.75       39.96      2.14 o 
  -9   2  11        3.90        5.17      1.37 o 
  -8   2  11       56.02       51.28      2.22 o 
  -7   2  11      142.89      149.32      3.89 o 
  -6   2  11      309.61      307.37      7.25 o 
  -5   2  11      114.22      110.37      3.09 o 
  -4   2  11       31.50       29.36      1.96 o 
  -3   2  11      121.03      112.64      4.68 o 
  -2   2  11        3.71        1.24      0.59 o 
  -1   2  11      100.04      103.38      2.42 o 
   0   2  11      143.99      153.20      3.19 o 
   1   2  11      241.57      237.05      4.39 o 
   2   2  11        9.14        8.03      0.92 o 
   3   2  11      361.83      342.24      5.98 o 
   4   2  11        3.46        2.59      0.81 o 
   5   2  11      105.37       94.90      2.71 o 
   6   2  11       39.36       37.19      1.82 o 
   7   2  11       45.82       40.05      2.61 o 
   8   2  11        1.94        4.29      1.52 o 
   9   2  11       17.11       23.66      2.39 o 
  10   2  11        0.55        0.74      1.52 o 
  11   2  11       11.79       16.68      2.39 o 
  12   2  11        7.10        9.19      2.06 o 
  13   2  11        2.39        1.67      1.64 o 
 -15   3  11        4.71        5.12      2.07 o 
 -14   3  11       16.36       18.15      2.52 o 
 -13   3  11        4.69        6.49      1.39 o 
 -12   3  11       14.68       11.74      1.56 o 
 -11   3  11       95.72       92.91      4.04 o 
 -10   3  11       45.48       41.83      2.24 o 
  -9   3  11       11.01       12.29      1.48 o 
  -8   3  11      221.06      205.63      4.98 o 
  -7   3  11       93.10      106.97      3.98 o 
  -6   3  11       13.72        7.55      1.45 o 
  -5   3  11       28.52       20.10      1.45 o 
  -4   3  11       59.14       55.92      2.17 o 
  -3   3  11       58.06       59.36      2.96 o 
  -2   3  11      241.77      229.60      7.16 o 
  -1   3  11        0.24        0.90      0.73 o 
   0   3  11        0.12       -0.69      0.69 o 
   1   3  11       82.46       78.44      2.21 o 
   2   3  11       56.17       42.48      2.02 o 
   3   3  11      246.16      216.62      5.11 o 
   4   3  11      703.78      698.19     12.56 o 
   5   3  11       44.81       39.75      2.20 o 
   6   3  11       41.93       43.37      2.34 o 
   7   3  11       21.87       22.34      2.25 o 
   8   3  11        5.23        6.00      1.71 o 
   9   3  11        1.20       -0.22      1.24 o 
  10   3  11       34.99       36.65      3.03 o 
  11   3  11       16.32       17.35      2.42 o 
  12   3  11       37.84       52.39      3.66 o 
  13   3  11       14.91       16.66      3.49 o 
 -15   4  11       33.95       39.11      3.45 o 
 -14   4  11       30.50       34.76      2.54 o 
 -13   4  11       11.20        9.17      1.62 o 
 -12   4  11       19.38       16.29      1.78 o 
 -11   4  11       93.94       93.52      3.44 o 
 -10   4  11        9.17       10.08      1.53 o 
  -9   4  11      205.25      190.80      9.93 o 
  -8   4  11        0.67        0.15      0.90 o 
  -7   4  11      608.95      586.51     10.89 o 
  -6   4  11      206.56      212.68      5.14 o 
  -5   4  11     2823.43     2878.48     45.64 o 
  -4   4  11      578.26      541.24     12.46 o 
  -3   4  11     1804.69     1880.82     37.18 o 
  -2   4  11      311.29      303.63      9.72 o 
  -1   4  11        4.11        5.12      1.53 o 
   0   4  11      242.90      239.21      6.84 o 
   1   4  11      130.25      120.54      4.49 o 
   2   4  11       40.73       37.28      2.67 o 
   3   4  11      318.81      314.57      6.69 o 
   4   4  11      626.29      610.66     11.31 o 
   5   4  11       42.28       48.01      2.39 o 
   6   4  11      357.48      362.40      7.77 o 
   7   4  11        5.31        3.15      1.32 o 
   8   4  11       85.89       97.45      4.26 o 
   9   4  11       25.88       29.71      2.68 o 
  10   4  11        3.18        1.63      1.46 o 
  11   4  11       63.14       72.49      4.07 o 
  12   4  11        2.91        8.67      2.07 o 
 -14   5  11        4.82        5.34      1.56 o 
 -13   5  11       14.97       21.24      2.11 o 
 -12   5  11        0.07        0.85      1.25 o 
 -11   5  11      112.86      118.86      4.84 o 
 -10   5  11       14.37       16.24      2.26 o 
  -9   5  11      539.99      531.31     12.71 o 
  -8   5  11      290.21      281.11      7.84 o 
  -7   5  11      939.33      898.82     19.33 o 
  -6   5  11       53.97       56.29      3.18 o 
  -5   5  11      151.01      152.62      5.19 o 
  -4   5  11       25.26       24.30      2.23 o 
  -3   5  11       72.17       53.12      3.19 o 
  -2   5  11      947.80      909.56     19.48 o 
  -1   5  11      638.49      624.39     14.27 o 
   0   5  11      379.39      368.14      9.52 o 
   1   5  11      606.08      591.08     22.26 o 
   2   5  11      146.25      145.98      5.38 o 
   3   5  11      342.90      352.28     13.31 o 
   4   5  11      103.77      103.13      4.54 o 
   5   5  11       21.71       18.87      3.00 o 
   6   5  11        1.89        1.50      1.38 o 
   7   5  11       66.40       67.07      2.96 o 
   8   5  11       28.86       29.05      2.57 o 
   9   5  11       94.92       99.84      6.94 o 
  10   5  11        0.04        0.27      2.42 o 
  11   5  11       40.64       42.62      3.35 o 
  12   5  11       12.25       12.57      2.31 o 
 -13   6  11       15.77       15.15      2.42 o 
 -12   6  11        3.21        3.84      1.71 o 
 -11   6  11        8.88       12.69      2.11 o 
 -10   6  11        2.35        4.59      1.68 o 
  -9   6  11      232.50      242.69      5.84 o 
  -8   6  11       70.29       72.64      3.56 o 
  -7   6  11       17.56       19.52      2.68 o 
  -6   6  11       68.18       68.52      3.44 o 
  -5   6  11       24.69       27.44      2.40 o 
  -4   6  11        1.83        4.18      1.49 o 
  -3   6  11        0.16       -1.06      1.06 o 
  -2   6  11       32.91       32.91      2.52 o 
  -1   6  11      215.40      200.63      6.28 o 
   0   6  11       16.57       19.67      2.77 o 
   1   6  11       27.15       26.82      2.49 o 
   2   6  11        4.28        4.53      1.73 o 
   3   6  11      368.31      360.23      9.71 o 
   4   6  11      149.97      149.57      5.66 o 
   5   6  11        4.18        6.26      1.89 o 
   6   6  11       36.20       35.31      2.99 o 
   7   6  11        7.26        4.88      1.78 o 
   8   6  11       57.20       56.65      3.63 o 
   9   6  11        0.03       -0.07      1.85 o 
  10   6  11       16.98       15.86      2.38 o 
  11   6  11        0.80        3.44      1.88 o 
 -12   7  11        0.38        0.41      1.53 o 
 -11   7  11        0.02        2.21      1.63 o 
 -10   7  11        5.57        5.54      1.73 o 
  -9   7  11        1.48        4.45      1.29 o 
  -8   7  11       11.95       12.95      3.80 o 
  -7   7  11        2.28        2.87      1.54 o 
  -6   7  11       54.08       48.82      3.00 o 
  -5   7  11        3.74        4.20      1.47 o 
  -4   7  11        1.74        3.53      1.47 o 
  -3   7  11       11.39       14.46      1.99 o 
  -2   7  11        1.99        1.36      1.32 o 
  -1   7  11       82.41       84.77      3.90 o 
   0   7  11        0.18       -0.32      1.88 o 
   1   7  11      164.51      157.91     11.94 o 
   2   7  11        0.69       -0.40      1.36 o 
   3   7  11        7.17        7.82      1.80 o 
   4   7  11      154.77      157.77      6.81 o 
   5   7  11        8.12        6.75      2.08 o 
   6   7  11       16.27       19.59      2.52 o 
   7   7  11        1.94        3.11      1.58 o 
   8   7  11        0.05       -0.97      2.16 o 
   9   7  11       25.70       22.52      2.90 o 
  10   7  11        0.04        2.28      2.06 o 
 -11   8  11        2.87        2.64      2.14 o 
 -10   8  11       28.64       34.44      2.33 o 
  -9   8  11        4.70        5.98      1.38 o 
  -8   8  11        3.47        1.99      1.19 o 
  -7   8  11        3.23        1.31      2.07 o 
  -6   8  11        1.28        0.75      1.28 o 
  -5   8  11        2.80        0.37      1.34 o 
  -4   8  11      140.13      120.23      4.75 o 
  -3   8  11       83.73       90.88      5.34 o 
  -2   8  11       14.77       16.53      2.14 o 
  -1   8  11       89.01       91.46      4.16 o 
   0   8  11       23.03       23.58      3.80 o 
   1   8  11        6.64        8.56      1.81 o 
   2   8  11       23.29       21.99      3.06 o 
   3   8  11       14.56       14.83      3.00 o 
   4   8  11        3.84        2.01      1.44 o 
   5   8  11        6.56        7.04      1.79 o 
   6   8  11        0.01        0.24      1.32 o 
   7   8  11        0.00       -0.18      1.82 o 
   8   8  11        5.21        0.17      1.52 o 
   9   8  11        3.37        3.71      1.81 o 
 -10   9  11        3.68        4.96      1.43 o 
  -9   9  11        1.38        1.01      1.20 o 
  -8   9  11        4.01        2.69      1.23 o 
  -7   9  11       18.96       20.19      1.91 o 
  -6   9  11        3.10        6.92      1.75 o 
  -5   9  11        0.83        2.11      1.49 o 
  -4   9  11        5.18        3.55      1.58 o 
  -3   9  11        0.14       -0.54      1.31 o 
  -2   9  11        1.30        2.99      4.27 o 
  -1   9  11        0.87        0.45      1.24 o 
   0   9  11       17.56       18.06      2.27 o 
   1   9  11        8.58       10.30      1.94 o 
   2   9  11        7.29        9.51      2.02 o 
   3   9  11        3.10        6.39      1.80 o 
   4   9  11        0.33        0.72      1.47 o 
   5   9  11        3.25        2.20      1.42 o 
   6   9  11        0.47       -0.15      1.37 o 
   7   9  11        0.39       -1.26      1.26 o 
  -8  10  11        9.92       14.39      1.78 o 
  -7  10  11        5.98        4.88      1.39 o 
  -6  10  11        0.09        0.98      1.07 o 
  -5  10  11        0.74        0.62      1.37 o 
  -4  10  11        6.39        6.56      1.77 o 
  -3  10  11       12.25       13.65      2.16 o 
  -2  10  11        7.46       10.62      1.93 o 
  -1  10  11       15.03       14.68      2.18 o 
   0  10  11       23.28       26.72      2.16 o 
   1  10  11        0.03        0.09      1.06 o 
   2  10  11        4.57        1.60      1.36 o 
   3  10  11        3.78        4.37      1.36 o 
   4  10  11        0.56       -1.17      1.17 o 
   5  10  11       10.58       19.30      2.61 o 
  -4  11  11        1.56        1.06      1.19 o 
  -3  11  11        0.15        0.44      1.48 o 
  -2  11  11       10.03        8.69      1.92 o 
  -1  11  11        9.00       11.41      2.11 o 
   0  11  11        0.36        0.98      1.23 o 
   1  11  11        2.09        3.37      1.64 o 
   2  11  11        8.89        6.93      1.76 o 
 -14   0  12        3.14        1.25      2.35 o 
 -12   0  12        0.81       -0.69      1.92 o 
 -10   0  12       64.79       67.62      5.14 o 
  -8   0  12       16.55       19.28      2.88 o 
  -6   0  12       24.37       20.31      1.65 o 
  -4   0  12       35.97       43.72      2.19 o 
  -2   0  12       12.41        6.96      1.24 o 
   0   0  12       15.95       18.32      1.63 o 
   2   0  12        1.38        0.42      1.11 o 
   4   0  12       66.93       66.29      3.15 o 
   6   0  12        1.01       -0.06      1.11 o 
   8   0  12       37.47       43.81      4.18 o 
  10   0  12       16.48       15.91      3.28 o 
  12   0  12        4.24        4.49      2.44 o 
 -15   1  12        0.06        2.01      1.66 o 
 -14   1  12        5.04        5.70      1.93 o 
 -13   1  12        0.89       -0.02      1.38 o 
 -12   1  12        0.61        0.86      1.44 o 
 -11   1  12       39.19       35.99      2.86 o 
 -10   1  12        8.98       12.35      2.20 o 
  -9   1  12       11.47       11.65      1.85 o 
  -8   1  12        4.92        8.98      1.23 o 
  -7   1  12       52.76       51.53      2.18 o 
  -6   1  12       15.79       13.55      1.31 o 
  -5   1  12      101.29      100.50      2.96 o 
  -4   1  12       28.83       27.92      2.10 o 
  -3   1  12       11.64       11.46      0.93 o 
  -2   1  12        1.80        3.20      0.70 o 
  -1   1  12        8.90        9.97      1.70 o 
   0   1  12        0.95        1.15      0.52 o 
   1   1  12        6.27        8.96      1.09 o 
   2   1  12        5.16        4.78      1.00 o 
   3   1  12        4.65        9.41      1.36 o 
   4   1  12       71.53       65.99      2.57 o 
   5   1  12       32.52       25.32      1.82 o 
   6   1  12       18.99       17.20      1.65 o 
   7   1  12        3.20        5.74      1.10 o 
   8   1  12       32.20       31.93      2.66 o 
   9   1  12        2.15        2.01      1.46 o 
  10   1  12        0.02        0.97      1.48 o 
  11   1  12        2.92       -1.36      1.36 o 
  12   1  12        1.60        2.67      1.75 o 
 -15   2  12       37.66       45.52      3.75 o 
 -14   2  12        5.69       10.32      2.46 o 
 -13   2  12        4.08        5.43      1.85 o 
 -12   2  12        8.41        8.43      2.04 o 
 -11   2  12       44.82       42.06      2.30 o 
 -10   2  12        7.03        8.66      1.37 o 
  -9   2  12        3.11        3.29      1.07 o 
  -8   2  12       32.08       33.17      1.95 o 
  -7   2  12       42.80       44.02      2.15 o 
  -6   2  12        9.76       11.83      1.33 o 
  -5   2  12      341.72      314.33      7.40 o 
  -4   2  12      179.18      173.78      6.39 o 
  -3   2  12      345.99      337.89     18.79 o 
  -2   2  12      108.39       94.69      4.13 o 
  -1   2  12       13.02       15.36      1.34 o 
   0   2  12      180.88      195.53      3.89 o 
   1   2  12       12.03       12.25      1.06 o 
   2   2  12        1.56        0.67      0.73 o 
   3   2  12       28.91       23.26      1.40 o 
   4   2  12       35.71       35.02      1.67 o 
   5   2  12       16.64       15.44      1.35 o 
   6   2  12       24.22       20.54      1.80 o 
   7   2  12       12.60       15.20      1.73 o 
   8   2  12       95.70       93.90      4.19 o 
   9   2  12        9.40        7.79      1.80 o 
  10   2  12        0.51       -0.20      1.43 o 
  11   2  12        8.84        9.16      2.10 o 
  12   2  12        0.85        0.32      1.62 o 
 -14   3  12        1.23        1.00      1.60 o 
 -13   3  12        3.32        4.31      1.35 o 
 -12   3  12        3.30        4.46      1.37 o 
 -11   3  12       13.91       14.99      1.68 o 
 -10   3  12       41.91       41.52      2.30 o 
  -9   3  12       11.28       10.61      2.70 o 
  -8   3  12      142.20      142.34      4.05 o 
  -7   3  12      331.08      320.64      8.37 o 
  -6   3  12       38.92       40.54      3.56 o 
  -5   3  12       80.54       76.37      2.96 o 
  -4   3  12       23.23       20.85      1.53 o 
  -3   3  12       34.81       37.58      1.94 o 
  -2   3  12       13.71       16.31      1.38 o 
  -1   3  12       87.37       81.66      2.72 o 
   0   3  12       85.21       83.03      3.60 o 
   1   3  12      257.91      244.56      7.00 o 
   2   3  12      790.57      749.93     13.22 o 
   3   3  12       16.54       18.83      1.66 o 
   4   3  12       72.05       76.38      2.90 o 
   5   3  12       64.52       70.64      2.93 o 
   6   3  12       28.09       28.84      2.08 o 
   7   3  12      410.09      369.44      8.40 o 
   8   3  12       27.41       26.63      3.33 o 
   9   3  12       41.39       38.76      3.33 o 
  10   3  12       42.80       50.24      3.36 o 
  11   3  12        0.25       -0.89      1.59 o 
  12   3  12       24.23       23.25      2.95 o 
 -14   4  12        0.57        2.13      1.44 o 
 -13   4  12        0.09        0.85      1.27 o 
 -12   4  12       51.00       67.65      3.06 o 
 -11   4  12       10.26       13.83      1.70 o 
 -10   4  12      126.88      122.44      3.92 o 
  -9   4  12       74.06       69.44      5.35 o 
  -8   4  12      199.92      192.29     12.53 o 
  -7   4  12      130.17      127.75      4.39 o 
  -6   4  12      492.29      474.71     24.05 o 
  -5   4  12      366.33      350.88      9.02 o 
  -4   4  12        3.12        3.35      1.49 o 
  -3   4  12        0.16       -1.16      3.04 o 
  -2   4  12     1140.51     1114.21     23.24 o 
  -1   4  12      326.25      314.81      8.48 o 
   0   4  12      559.59      605.24     14.02 o 
   1   4  12      566.12      537.97     21.31 o 
   2   4  12        1.80        1.88      1.71 o 
   3   4  12      325.63      311.39      8.67 o 
   4   4  12      225.69      209.96      6.75 o 
   5   4  12       94.82       91.36      3.41 o 
   6   4  12      352.18      330.57      7.41 o 
   7   4  12        7.00       12.44      1.76 o 
   8   4  12       87.90       87.38      3.50 o 
   9   4  12       47.82       54.26      3.48 o 
  10   4  12       20.39       22.83      2.65 o 
  11   4  12       31.40       37.28      3.74 o 
 -13   5  12        0.02        3.09      1.74 o 
 -12   5  12       63.51       72.06      4.01 o 
 -11   5  12       28.05       26.32      2.61 o 
 -10   5  12       72.91       74.24      4.09 o 
  -9   5  12       10.12       15.37      2.17 o 
  -8   5  12        1.32        0.78      2.09 o 
  -7   5  12       78.43       83.21      3.87 o 
  -6   5  12       20.81       18.55      2.10 o 
  -5   5  12      195.21      194.01      8.72 o 
  -4   5  12      274.63      271.09     14.39 o 
  -3   5  12       27.31       27.97      2.52 o 
  -2   5  12      238.85      226.89      6.74 o 
  -1   5  12       61.08       57.14      3.37 o 
   0   5  12        7.01        7.92      1.85 o 
   1   5  12      523.55      512.21     12.50 o 
   2   5  12      129.58      134.69      5.25 o 
   3   5  12      260.17      252.31     10.44 o 
   4   5  12      281.01      269.43     14.88 o 
   5   5  12        3.84        6.97      1.81 o 
   6   5  12       76.93       76.98      4.17 o 
   7   5  12       72.34       71.78      4.01 o 
   8   5  12       17.55       17.10      1.94 o 
   9   5  12       44.12       49.21      2.88 o 
  10   5  12        0.50        0.89      1.59 o 
  11   5  12        0.32        0.56      1.57 o 
 -13   6  12        7.41        8.34      2.11 o 
 -12   6  12        4.65        6.47      1.95 o 
 -11   6  12        0.93       -0.41      1.56 o 
 -10   6  12       45.27       51.71      3.40 o 
  -9   6  12        7.20        8.67      2.85 o 
  -8   6  12        7.98        7.33      1.93 o 
  -7   6  12       45.14       52.62      3.29 o 
  -6   6  12      142.92      145.79      5.28 o 
  -5   6  12        2.10        5.09      1.61 o 
  -4   6  12       48.87       41.58      2.88 o 
  -3   6  12        9.92       10.94      1.97 o 
  -2   6  12       48.14       47.06      2.96 o 
  -1   6  12        2.98        2.37      1.44 o 
   0   6  12        1.09        2.62      1.51 o 
   1   6  12       73.32       73.06      5.37 o 
   2   6  12        0.12       -0.59      1.64 o 
   3   6  12      170.37      172.98      6.16 o 
   4   6  12      110.78      106.95      4.84 o 
   5   6  12      328.30      340.12      9.80 o 
   6   6  12        0.02       -1.40      1.40 o 
   7   6  12       12.03       10.10      2.08 o 
   8   6  12       63.53       70.77      4.17 o 
   9   6  12        0.64        0.18      1.47 o 
  10   6  12       34.58       44.13      3.78 o 
 -12   7  12        3.27        4.55      1.86 o 
 -11   7  12        9.13       11.43      2.20 o 
 -10   7  12        9.99       13.01      2.23 o 
  -9   7  12       22.53       30.47      2.40 o 
  -8   7  12        2.08        5.67      1.67 o 
  -7   7  12       30.76       25.66      2.55 o 
  -6   7  12       18.16       16.72      2.20 o 
  -5   7  12       97.96       91.18      4.23 o 
  -4   7  12        1.68        0.68      1.33 o 
  -3   7  12        0.21       -0.77      1.31 o 
  -2   7  12      153.37      144.05      5.52 o 
  -1   7  12       21.73       22.40      2.43 o 
   0   7  12       30.74       31.53      3.35 o 
   1   7  12        7.18        8.93      1.94 o 
   2   7  12       47.31       53.18      3.37 o 
   3   7  12        0.84        0.34      1.44 o 
   4   7  12       24.90       21.52      2.61 o 
   5   7  12       13.51       15.68      3.57 o 
   6   7  12       10.82       12.95      4.27 o 
   7   7  12        7.39        8.51      2.16 o 
   8   7  12        0.14       -1.14      1.43 o 
   9   7  12       22.41       28.13      3.09 o 
 -10   8  12        2.56        2.53      1.85 o 
  -9   8  12       53.99       51.93      2.73 o 
  -8   8  12        5.33        3.76      1.33 o 
  -7   8  12        0.11       -0.68      1.30 o 
  -6   8  12       35.22       33.67      2.85 o 
  -5   8  12       38.30       39.91      3.05 o 
  -4   8  12       19.03       24.89      2.56 o 
  -3   8  12       35.62       41.60      3.10 o 
  -2   8  12        4.65        9.85      3.09 o 
  -1   8  12        0.06       -0.45      1.15 o 
   0   8  12        0.73        0.19      1.27 o 
   1   8  12        7.78        8.35      1.90 o 
   2   8  12        1.78        1.02      1.34 o 
   3   8  12       27.15       22.91      2.66 o 
   4   8  12        4.10        2.62      1.54 o 
   5   8  12        2.47        3.80      1.73 o 
   6   8  12        0.04       -0.07      1.48 o 
   7   8  12        1.72        1.12      1.53 o 
   8   8  12        2.25        2.30      1.71 o 
  -9   9  12        0.95        2.56      1.34 o 
  -8   9  12       12.31       20.57      1.99 o 
  -7   9  12        5.40        8.10      1.97 o 
  -6   9  12        5.29        4.41      1.77 o 
  -5   9  12        0.51        1.00      1.48 o 
  -4   9  12       11.02       15.73      4.38 o 
  -3   9  12        1.55        0.98      1.47 o 
  -2   9  12        4.31        2.16      1.50 o 
  -1   9  12        3.54        3.92      2.21 o 
   0   9  12        0.42        3.32      1.57 o 
   1   9  12        0.37       -0.22      1.33 o 
   2   9  12        4.42        5.75      1.79 o 
   3   9  12        2.37        4.08      1.63 o 
   4   9  12        2.33        4.32      1.66 o 
   5   9  12       12.92       15.01      2.44 o 
   6   9  12        0.01        0.06      1.44 o 
  -6  10  12        0.34        0.89      1.18 o 
  -5  10  12        1.19        1.27      1.60 o 
  -4  10  12        2.49       -1.23      1.46 o 
  -3  10  12        0.24       -0.94      1.46 o 
  -2  10  12        2.41        1.76      1.62 o 
  -1  10  12       50.60       59.49      3.71 o 
   0  10  12        0.39        2.05      1.48 o 
   1  10  12        6.16        5.28      1.67 o 
   2  10  12       16.77       23.74      2.70 o 
   3  10  12        0.01        1.33      1.45 o 
   4  10  12        1.29        2.25      1.57 o 
 -13   0  13        6.85        6.46      2.86 o 
 -11   0  13        0.00       -0.18      1.81 o 
  -9   0  13       98.06       91.39      5.83 o 
  -7   0  13       62.63       61.06      4.60 o 
  -5   0  13       18.66       12.64      2.41 o 
  -3   0  13        9.60       11.54      1.44 o 
  -1   0  13       54.68       47.78      2.45 o 
   1   0  13        0.07        1.86      1.03 o 
   3   0  13       35.07       29.90      2.27 o 
   5   0  13        2.99        0.55      1.13 o 
   7   0  13       24.71       22.24      2.39 o 
   9   0  13        2.78        2.41      1.57 o 
  11   0  13       28.91       38.29      4.74 o 
 -14   1  13        2.39        2.56      1.66 o 
 -13   1  13        3.13        5.09      2.06 o 
 -12   1  13        6.90        7.25      1.90 o 
 -11   1  13       22.25       26.30      5.66 o 
 -10   1  13        0.88       -1.68      1.68 o 
  -9   1  13       34.22       35.31      2.79 o 
  -8   1  13      207.79      202.32      6.43 o 
  -7   1  13       22.01       23.71      1.70 o 
  -6   1  13       13.68       10.60      1.28 o 
  -5   1  13        6.38        4.96      1.07 o 
  -4   1  13      146.89      131.14      3.61 o 
  -3   1  13       36.85       30.95      1.72 o 
  -2   1  13        0.70       -0.39      0.73 o 
  -1   1  13        4.22        2.18      0.83 o 
   0   1  13       61.25       58.03      2.24 o 
   1   1  13       31.97       25.80      1.66 o 
   2   1  13       42.51       41.71      2.04 o 
   3   1  13        0.49       -0.26      0.56 o 
   4   1  13       20.79       18.92      1.65 o 
   5   1  13        4.81        5.71      1.21 o 
   6   1  13        0.03        1.69      0.70 o 
   7   1  13       30.09       30.17      2.99 o 
   8   1  13       25.13       22.48      1.76 o 
   9   1  13       15.21       14.31      1.82 o 
  10   1  13        0.06       -0.04      1.56 o 
  11   1  13        0.00       -0.41      1.70 o 
  12   1  13        0.22       -1.49      1.49 o 
 -14   2  13        2.52        1.86      1.74 o 
 -13   2  13       10.80       15.80      2.52 o 
 -12   2  13       52.45       65.73      6.71 o 
 -11   2  13        0.39       -1.22      1.22 o 
 -10   2  13        0.74        0.76      2.64 o 
  -9   2  13       18.93       17.55      1.64 o 
  -8   2  13        7.88        9.13      1.36 o 
  -7   2  13        2.58        4.14      1.13 o 
  -6   2  13       80.47       78.52      3.31 o 
  -5   2  13       71.38       66.55      2.51 o 
  -4   2  13        3.45        4.09      1.31 o 
  -3   2  13      169.22      155.09     11.35 o 
  -2   2  13       14.23        9.93      1.26 o 
  -1   2  13      101.00      112.83      3.37 o 
   0   2  13      272.44      289.26      6.25 o 
   1   2  13       10.46       12.33      1.46 o 
   2   2  13       29.97       27.79      1.51 o 
   3   2  13       64.70       60.14      2.16 o 
   4   2  13        0.96        1.20      1.07 o 
   5   2  13       24.65       28.58      2.06 o 
   6   2  13        5.97        6.06      1.84 o 
   7   2  13       23.22       24.48      2.15 o 
   8   2  13        0.12       -1.21      1.21 o 
   9   2  13        0.90        1.27      1.35 o 
  10   2  13        7.22        7.01      1.92 o 
  11   2  13        4.52        5.12      1.94 o 
 -14   3  13        0.53       -0.87      1.58 o 
 -13   3  13        1.49        2.46      1.64 o 
 -12   3  13        2.78        1.62      1.61 o 
 -11   3  13        0.04        1.23      1.09 o 
 -10   3  13        4.45        6.41      1.32 o 
  -9   3  13        1.55        1.33      1.07 o 
  -8   3  13       78.26       72.44      2.87 o 
  -7   3  13       24.00       22.34      2.21 o 
  -6   3  13       61.54       54.72      4.76 o 
  -5   3  13      297.07      310.16      6.64 o 
  -4   3  13        1.84        0.69      0.99 o 
  -3   3  13      264.48      250.59      5.63 o 
  -2   3  13      168.81      184.86      5.79 o 
  -1   3  13       62.80       62.68      3.23 o 
   0   3  13       17.27       17.53      2.04 o 
   1   3  13      200.73      194.03      6.13 o 
   2   3  13       90.33       89.30      3.94 o 
   3   3  13        7.23        8.64      3.85 o 
   4   3  13       13.86       12.45      1.61 o 
   5   3  13      299.31      295.69      6.81 o 
   6   3  13       15.84       13.43      1.78 o 
   7   3  13      105.26      105.61      3.83 o 
   8   3  13        0.57        2.81      1.33 o 
   9   3  13       22.56       26.67      2.35 o 
  10   3  13       17.20       16.13      2.41 o 
  11   3  13        3.18        5.94      3.41 o 
 -13   4  13       40.08       36.99      2.54 o 
 -12   4  13       20.94       23.96      2.15 o 
 -11   4  13        9.74        9.42      1.59 o 
 -10   4  13       23.93       30.70      3.12 o 
  -9   4  13        9.30       14.25      2.09 o 
  -8   4  13       51.77       55.35      3.16 o 
  -7   4  13       40.62       35.28      4.00 o 
  -6   4  13        6.44        5.05      2.29 o 
  -5   4  13       30.23       31.14      2.47 o 
  -4   4  13       76.95       76.84      3.51 o 
  -3   4  13       27.68       25.76      2.35 o 
  -2   4  13      313.16      292.97      8.38 o 
  -1   4  13       55.94       56.72      3.25 o 
   0   4  13       37.50       40.46      2.93 o 
   1   4  13      327.25      331.87      8.97 o 
   2   4  13        0.03        2.89      1.61 o 
   3   4  13      175.95      178.35      7.56 o 
   4   4  13       80.63       68.95      3.89 o 
   5   4  13      311.70      305.84      9.32 o 
   6   4  13       10.94       14.55      2.39 o 
   7   4  13        0.00       -1.09      1.09 o 
   8   4  13        6.54        7.44      1.58 o 
   9   4  13        0.30       -1.12      1.12 o 
  10   4  13        0.68        1.64      1.41 o 
  11   4  13        7.19        9.44      3.56 o 
 -13   5  13        6.17       11.34      2.27 o 
 -12   5  13       12.33       15.53      2.37 o 
 -11   5  13        0.73        0.37      1.41 o 
 -10   5  13        1.41        3.70      1.67 o 
  -9   5  13        0.19       -0.49      1.33 o 
  -8   5  13        6.67        5.88      1.87 o 
  -7   5  13        0.09        0.91      1.33 o 
  -6   5  13        6.55        8.50      1.81 o 
  -5   5  13       22.83       20.22      2.28 o 
  -4   5  13      179.00      173.36      5.80 o 
  -3   5  13       16.92       20.18      2.28 o 
  -2   5  13      136.44      140.85      5.14 o 
  -1   5  13       66.01       60.91      3.44 o 
   0   5  13       15.81       13.17      2.04 o 
   1   5  13       78.23       69.38      3.69 o 
   2   5  13        5.16        2.29      1.49 o 
   3   5  13       94.91       91.25      4.42 o 
   4   5  13       28.72       28.06      3.53 o 
   5   5  13        0.01        0.63      1.58 o 
   6   5  13      170.71      161.92      6.30 o 
   7   5  13       30.28       25.53      2.97 o 
   8   5  13        7.46        6.84      2.00 o 
   9   5  13       10.94       11.12      2.20 o 
  10   5  13        0.03        2.12      1.81 o 
 -12   6  13        3.12        3.75      1.76 o 
 -11   6  13        0.17        0.89      1.59 o 
 -10   6  13       31.17       33.91      2.93 o 
  -9   6  13        2.48        5.44      1.83 o 
  -8   6  13       88.01       87.79      4.19 o 
  -7   6  13       52.85       62.70      3.64 o 
  -6   6  13        0.01       -0.99      1.39 o 
  -5   6  13       24.35       24.22      2.49 o 
  -4   6  13       10.91       10.31      2.00 o 
  -3   6  13      135.76      134.02      5.20 o 
  -2   6  13      148.75      134.28      5.13 o 
  -1   6  13       19.96       21.66      2.46 o 
   0   6  13       87.87       77.78      4.00 o 
   1   6  13       13.56       13.37      2.21 o 
   2   6  13       81.05       76.65      4.15 o 
   3   6  13      179.31      165.26      6.24 o 
   4   6  13       54.15       55.05      4.72 o 
   5   6  13       83.43       85.39      4.45 o 
   6   6  13        0.16        0.60      1.64 o 
   7   6  13       17.27       17.84      4.48 o 
   8   6  13       15.11       20.11      2.85 o 
   9   6  13        2.17        1.21      2.40 o 
 -11   7  13       19.69       28.35      2.93 o 
 -10   7  13       37.95       44.88      3.42 o 
  -9   7  13        4.38        6.34      1.97 o 
  -8   7  13        0.02        1.24      1.64 o 
  -7   7  13       19.96       23.14      3.42 o 
  -6   7  13       31.85       27.77      2.70 o 
  -5   7  13       61.13       59.35      3.51 o 
  -4   7  13        9.65       12.24      2.14 o 
  -3   7  13       19.86       20.11      4.09 o 
  -2   7  13       36.30       38.75      3.02 o 
  -1   7  13       97.21       92.78      4.32 o 
   0   7  13        5.75        4.10      1.69 o 
   1   7  13        0.01        0.17      1.81 o 
   2   7  13       14.39       12.78      2.22 o 
   3   7  13        3.95        7.48      1.99 o 
   4   7  13        4.61        4.21      1.92 o 
   5   7  13       44.34       59.92      3.76 o 
   6   7  13        6.18        6.87      3.53 o 
   7   7  13        0.14       -0.78      2.80 o 
   8   7  13        0.22        1.75      3.22 o 
  -9   8  13       11.70       13.82      1.85 o 
  -8   8  13       48.63       53.68      5.07 o 
  -7   8  13       81.49       88.18      4.41 o 
  -6   8  13       25.49       19.66      2.54 o 
  -5   8  13        8.48       10.85      2.05 o 
  -4   8  13        6.33        6.84      1.84 o 
  -3   8  13        1.52        0.75      1.60 o 
  -2   8  13        1.20        3.49      1.63 o 
  -1   8  13        1.90        1.26      1.49 o 
   0   8  13        0.71        1.83      1.44 o 
   1   8  13       19.16       17.43      2.44 o 
   2   8  13        8.19        9.08      2.03 o 
   3   8  13        0.01        1.26      1.69 o 
   4   8  13       29.00       32.67      3.17 o 
   5   8  13        0.82        2.14      3.11 o 
   6   8  13        0.00        1.15      1.67 o 
   7   8  13        3.93        7.85      2.00 o 
  -7   9  13        0.02        0.58      2.25 o 
  -6   9  13        0.59       -1.36      1.51 o 
  -5   9  13        2.14        3.72      1.77 o 
  -4   9  13       19.53       26.01      2.81 o 
  -3   9  13        1.30        1.19      1.63 o 
  -2   9  13        5.49       12.93      2.25 o 
  -1   9  13        2.34        4.59      1.75 o 
   0   9  13        6.63        4.89      1.83 o 
   1   9  13        1.04        2.06      1.68 o 
   2   9  13        0.17        0.87      1.48 o 
   3   9  13        0.16        0.90      1.57 o 
   4   9  13        0.16        1.28      1.59 o 
   5   9  13        2.68        5.39      1.98 o 
  -4  10  13       12.58       14.80      2.45 o 
  -3  10  13        2.02        4.35      1.85 o 
  -2  10  13        3.96        3.93      1.88 o 
  -1  10  13        3.20        3.18      1.76 o 
   0  10  13       22.44       31.77      3.12 o 
   1  10  13        6.02        6.97      2.16 o 
 -14   0  14       21.89       24.66      4.22 o 
 -12   0  14       19.89       26.74      4.02 o 
 -10   0  14      124.75      137.73      7.77 o 
  -8   0  14      146.24      139.85      7.39 o 
  -6   0  14       27.76       22.79      3.19 o 
  -4   0  14      616.35      561.61     18.79 o 
  -2   0  14      284.27      243.05      6.63 o 
   0   0  14        8.37       13.60      1.71 o 
   2   0  14       19.22       21.90      2.06 o 
   4   0  14       31.23       23.35      2.24 o 
   6   0  14       28.91       29.52      2.57 o 
   8   0  14        0.00        1.85      1.52 o 
  10   0  14       26.35       25.34      2.86 o 
 -13   1  14       10.61       15.37      2.48 o 
 -12   1  14        2.49        2.63      1.64 o 
 -11   1  14       44.55       43.86      3.37 o 
 -10   1  14        1.94        1.38      1.69 o 
  -9   1  14        0.11        1.67      2.60 o 
  -8   1  14        9.15        9.75      1.83 o 
  -7   1  14        0.02        0.82      1.42 o 
  -6   1  14      116.72      105.63      4.34 o 
  -5   1  14      305.60      297.36      6.44 o 
  -4   1  14        1.59        0.97      0.94 o 
  -3   1  14        4.38        8.14      1.24 o 
  -2   1  14       58.66       62.95      2.48 o 
  -1   1  14       65.07       55.03      2.33 o 
   0   1  14       41.28       32.15      2.01 o 
   1   1  14        3.50        3.00      0.96 o 
   2   1  14       13.47       13.79      1.47 o 
   3   1  14      168.15      148.80      4.17 o 
   4   1  14       14.59       12.73      1.54 o 
   5   1  14       18.97       19.01      1.81 o 
   6   1  14        0.29        1.12      0.88 o 
   7   1  14        3.84        2.64      1.24 o 
   8   1  14        0.04       -0.29      1.13 o 
   9   1  14        2.12        1.40      1.29 o 
  10   1  14        4.06        3.77      1.44 o 
  11   1  14        7.78       15.03      1.98 o 
 -13   2  14        1.86        2.51      1.79 o 
 -12   2  14       11.87       14.81      2.37 o 
 -11   2  14        6.12       13.12      2.19 o 
 -10   2  14        2.17       -0.96      2.55 o 
  -9   2  14        2.57        0.91      1.43 o 
  -8   2  14       62.08       62.92      3.55 o 
  -7   2  14       91.78       90.32      3.41 o 
  -6   2  14        0.06       -0.78      1.25 o 
  -5   2  14        2.36        1.66      1.10 o 
  -4   2  14      137.52      126.14      7.74 o 
  -3   2  14       53.38       45.13      2.62 o 
  -2   2  14      101.07       91.84      4.64 o 
  -1   2  14       14.09       14.46      1.44 o 
   0   2  14        8.74       14.04      1.44 o 
   1   2  14        0.52        0.96      1.75 o 
   2   2  14       34.49       35.18      2.65 o 
   3   2  14        6.09        5.31      1.19 o 
   4   2  14       11.47       12.45      1.57 o 
   5   2  14        1.20       -0.71      1.23 o 
   6   2  14       27.09       25.75      3.00 o 
   7   2  14       21.15       20.02      2.01 o 
   8   2  14        3.09        2.40      1.30 o 
   9   2  14       29.33       33.72      2.53 o 
  10   2  14        3.12        1.93      1.61 o 
 -13   3  14       24.60       33.14      3.17 o 
 -12   3  14        8.68       14.77      2.41 o 
 -11   3  14       15.41       16.84      2.44 o 
 -10   3  14        9.40       10.49      1.67 o 
  -9   3  14        5.34        6.71      1.46 o 
  -8   3  14        2.08        3.83      1.17 o 
  -7   3  14       32.79       37.84      2.70 o 
  -6   3  14       77.63       75.41      4.15 o 
  -5   3  14       17.17       15.75      1.98 o 
  -4   3  14      217.76      217.46      7.83 o 
  -3   3  14        1.32        2.95      1.33 o 
  -2   3  14       10.50       11.10      1.76 o 
  -1   3  14        8.03        7.18      1.61 o 
   0   3  14       63.71       67.25      3.37 o 
   1   3  14        0.05        0.73      1.22 o 
   2   3  14       43.33       43.53      2.86 o 
   3   3  14        0.22        0.41      1.47 o 
   4   3  14        0.61        0.16      1.42 o 
   5   3  14       94.84       83.98      4.25 o 
   6   3  14       19.50       12.57      1.75 o 
   7   3  14        0.01       -0.45      1.19 o 
   8   3  14       22.08       22.18      2.19 o 
   9   3  14        0.12       -0.08      1.24 o 
  10   3  14        6.66        5.22      2.05 o 
 -12   4  14        5.83       10.59      2.11 o 
 -11   4  14        6.47        6.54      1.78 o 
 -10   4  14        0.92        3.77      1.60 o 
  -9   4  14        0.06       -1.34      1.34 o 
  -8   4  14        0.90       -0.54      1.30 o 
  -7   4  14        1.66        2.42      1.35 o 
  -6   4  14        0.44       -0.76      1.25 o 
  -5   4  14       18.68       20.15      2.18 o 
  -4   4  14        7.82        8.89      1.69 o 
  -3   4  14        0.00        1.93      1.36 o 
  -2   4  14       46.46       46.01      2.87 o 
  -1   4  14       13.74       15.18      2.04 o 
   0   4  14       39.52       39.28      2.82 o 
   1   4  14       29.10       28.47      2.58 o 
   2   4  14       14.92       15.34      2.17 o 
   3   4  14        2.55        3.19      3.27 o 
   4   4  14        1.39       -1.04      3.04 o 
   5   4  14        0.01        0.95      1.55 o 
   6   4  14       74.80       77.30      4.26 o 
   7   4  14       69.92       70.54      4.19 o 
   8   4  14        8.55       11.11      2.26 o 
   9   4  14        5.40        5.98      2.79 o 
  10   4  14        1.31        0.22      1.45 o 
 -12   5  14        2.04        4.75      1.91 o 
 -11   5  14        8.94       13.79      2.29 o 
 -10   5  14        7.34        6.91      2.17 o 
  -9   5  14        3.02        5.15      1.76 o 
  -8   5  14        3.28        0.31      1.80 o 
  -7   5  14        0.08        1.02      1.50 o 
  -6   5  14       16.30       15.22      2.16 o 
  -5   5  14        0.46        0.30      1.37 o 
  -4   5  14       47.24       52.21      3.16 o 
  -3   5  14        5.76        5.64      2.29 o 
  -2   5  14       20.54       17.42      2.16 o 
  -1   5  14       44.10       43.98      3.01 o 
   0   5  14        3.47        3.73      1.68 o 
   1   5  14       12.12        9.38      1.94 o 
   2   5  14        3.00        4.38      3.07 o 
   3   5  14       42.88       50.04      3.95 o 
   4   5  14       32.41       39.75      3.28 o 
   5   5  14       24.35       25.95      2.88 o 
   6   5  14        1.34        2.41      1.69 o 
   7   5  14       17.64       20.01      4.80 o 
   8   5  14        0.26       -0.93      1.39 o 
   9   5  14        5.06        1.04      3.08 o 
 -11   6  14        4.16        4.16      1.89 o 
 -10   6  14        1.35        0.55      1.61 o 
  -9   6  14        2.48        5.21      1.87 o 
  -8   6  14        0.44        1.25      1.54 o 
  -7   6  14        0.45       -0.46      2.26 o 
  -6   6  14        7.79        8.45      2.68 o 
  -5   6  14       69.42       78.91      4.02 o 
  -4   6  14       74.56       72.69      3.91 o 
  -3   6  14       23.38       16.85      2.33 o 
  -2   6  14      115.93      117.32      4.95 o 
  -1   6  14       35.93       38.60      3.08 o 
   0   6  14       25.21       22.13      2.52 o 
   1   6  14        8.32        8.06      1.93 o 
   2   6  14        0.01       -0.16      2.89 o 
   3   6  14       24.92       18.17      2.55 o 
   4   6  14       48.79       48.83      3.52 o 
   5   6  14        4.99       11.63      2.37 o 
   6   6  14        8.11        6.88      2.01 o 
   7   6  14        0.08       -1.07      1.56 o 
   8   6  14        0.05        0.47      2.92 o 
 -10   7  14       20.80       30.17      3.07 o 
  -9   7  14        9.59       10.65      2.30 o 
  -8   7  14       21.59       20.46      2.60 o 
  -7   7  14        8.98       13.27      2.33 o 
  -6   7  14        0.81        0.05      1.60 o 
  -5   7  14       44.13       48.59      3.32 o 
  -4   7  14       41.97       41.07      3.13 o 
  -3   7  14        0.04        2.67      1.65 o 
  -2   7  14        4.00        4.92      1.74 o 
  -1   7  14        3.08        5.20      1.77 o 
   0   7  14        0.18        1.60      1.40 o 
   1   7  14        3.53        2.81      1.71 o 
   2   7  14        0.58       -0.69      1.32 o 
   3   7  14       23.75       21.23      2.70 o 
   4   7  14       15.70       18.83      2.70 o 
   5   7  14        3.02        3.61      1.76 o 
   6   7  14       10.77       11.08      2.34 o 
   7   7  14        0.56       -1.21      1.56 o 
  -8   8  14       56.47       73.71      6.31 o 
  -7   8  14        5.54        8.71      2.20 o 
  -6   8  14       19.00       17.64      2.49 o 
  -5   8  14       70.98       82.82      5.74 o 
  -4   8  14       32.80       47.09      3.32 o 
  -3   8  14        5.68        2.27      1.72 o 
  -2   8  14        9.97       14.11      2.31 o 
  -1   8  14        4.08        5.93      1.99 o 
   0   8  14       11.10       12.25      2.23 o 
   1   8  14        2.35        3.33      1.71 o 
   2   8  14       28.48       30.72      4.74 o 
   3   8  14       11.61       11.37      2.21 o 
   4   8  14        0.00        0.94      1.58 o 
   5   8  14       48.65       51.82      4.08 o 
  -5   9  14       24.50       42.93      3.54 o 
  -4   9  14       16.61       17.66      3.41 o 
  -3   9  14        5.77        5.98      2.05 o 
  -2   9  14        6.46        5.61      2.03 o 
  -1   9  14       69.03       85.77      7.55 o 
   0   9  14        7.05        8.85      3.90 o 
   1   9  14       39.68       61.84      3.89 o 
   2   9  14        2.29        3.27      1.77 o 
   3   9  14        2.60        5.73      1.98 o 
 -13   0  15       13.28       18.25      3.69 o 
 -11   0  15        3.65        3.04      2.19 o 
  -9   0  15       64.54       60.07      5.09 o 
  -7   0  15      122.87      106.52      6.59 o 
  -5   0  15      159.48      151.02      7.75 o 
  -3   0  15        1.13        0.02      1.88 o 
  -1   0  15      303.96      263.33      7.31 o 
   1   0  15      343.87      326.69     10.63 o 
   3   0  15       69.82       56.29      3.17 o 
   5   0  15       16.47       14.95      2.16 o 
   7   0  15        1.05        2.28      1.59 o 
   9   0  15       28.69       33.69      4.36 o 
 -13   1  15        8.46       10.17      2.30 o 
 -12   1  15        0.04        1.75      1.65 o 
 -11   1  15        4.90        7.42      3.53 o 
 -10   1  15        3.42        5.76      1.76 o 
  -9   1  15        3.22        0.15      1.48 o 
  -8   1  15       10.31       10.35      1.96 o 
  -7   1  15        1.07        2.46      1.53 o 
  -6   1  15        3.32        4.12      1.50 o 
  -5   1  15        0.07       -1.26      1.26 o 
  -4   1  15        0.13        0.94      1.24 o 
  -3   1  15       46.09       43.24      2.24 o 
  -2   1  15        3.85        4.69      1.17 o 
  -1   1  15       66.58       57.49      4.02 o 
   0   1  15       62.09       57.05      7.35 o 
   1   1  15        0.17        1.86      0.80 o 
   2   1  15      145.40      132.94      4.50 o 
   3   1  15       34.71       36.93      2.19 o 
   4   1  15       34.42       31.36      2.14 o 
   5   1  15       11.74       14.22      1.68 o 
   6   1  15       15.48       13.22      1.70 o 
   7   1  15       18.10       22.62      2.10 o 
   8   1  15        4.71        5.62      1.50 o 
   9   1  15        5.65        4.64      1.77 o 
  10   1  15       31.23       36.68      2.98 o 
 -12   2  15        0.21       -0.93      1.36 o 
 -11   2  15        1.23        3.36      1.67 o 
 -10   2  15        5.64        4.95      1.71 o 
  -9   2  15        2.11        3.55      1.70 o 
  -8   2  15        0.03        0.39      1.48 o 
  -7   2  15      197.83      199.07      6.61 o 
  -6   2  15       50.28       61.02      3.42 o 
  -5   2  15        1.06       -0.10      1.01 o 
  -4   2  15       48.69       55.82      5.09 o 
  -3   2  15       84.02       77.91      5.95 o 
  -2   2  15        8.98       11.14      1.43 o 
  -1   2  15        1.83       -0.98      0.98 o 
   0   2  15        0.31        0.81      2.17 o 
   1   2  15       17.03       14.29      1.94 o 
   2   2  15       16.24       17.88      2.31 o 
   3   2  15        9.12        6.74      1.70 o 
   4   2  15        1.28        0.56      1.46 o 
   5   2  15       24.23       25.80      2.10 o 
   6   2  15       57.94       56.51      2.89 o 
   7   2  15        1.17        0.82      1.23 o 
   8   2  15       29.31       30.25      2.45 o 
   9   2  15        4.51        5.48      1.58 o 
 -12   3  15       19.02       24.09      2.85 o 
 -11   3  15        0.28       -0.06      1.59 o 
 -10   3  15        3.40        6.28      1.99 o 
  -9   3  15       18.36       20.28      3.64 o 
  -8   3  15        9.29        9.02      1.86 o 
  -7   3  15        4.22        2.63      1.84 o 
  -6   3  15        4.51        2.10      1.43 o 
  -5   3  15       35.43       36.85      2.72 o 
  -4   3  15        6.86        7.43      1.70 o 
  -3   3  15       41.88       39.56      2.72 o 
  -2   3  15       84.75       86.25      3.92 o 
  -1   3  15        9.08        8.09      1.99 o 
   0   3  15        3.63        1.91      1.40 o 
   1   3  15        4.77        6.56      1.78 o 
   2   3  15        0.67       -1.13      1.13 o 
   3   3  15       24.04       19.85      2.34 o 
   4   3  15        9.48       10.25      2.03 o 
   5   3  15       56.28       44.99      3.37 o 
   6   3  15       31.93       30.19      3.28 o 
   7   3  15        4.94        6.71      1.93 o 
   8   3  15       14.74       13.38      2.37 o 
   9   3  15        3.84        8.40      1.79 o 
 -11   4  15        6.45       11.39      3.24 o 
 -10   4  15        6.45        6.10      3.41 o 
  -9   4  15        8.22       10.43      2.03 o 
  -8   4  15        2.62        2.09      2.78 o 
  -7   4  15       96.38      101.60      4.46 o 
  -6   4  15        0.33       -0.47      1.41 o 
  -5   4  15       33.13       38.56      6.00 o 
  -4   4  15        2.69        1.81      1.39 o 
  -3   4  15        0.09        0.76      1.82 o 
  -2   4  15       20.45       18.90      2.30 o 
  -1   4  15      100.51      103.10      4.43 o 
   0   4  15        2.29       -0.15      1.28 o 
   1   4  15       25.98       33.07      2.85 o 
   2   4  15       18.14       15.57      2.15 o 
   3   4  15        0.47       -0.10      1.48 o 
   4   4  15       21.05       22.50      2.66 o 
   5   4  15        2.76       -0.57      3.19 o 
   6   4  15        1.48        2.09      1.68 o 
   7   4  15       50.31       39.87      3.50 o 
   8   4  15        0.08        0.99      2.46 o 
 -11   5  15        3.69        3.87      1.81 o 
 -10   5  15        7.79        7.96      2.03 o 
  -9   5  15        0.53        0.12      3.16 o 
  -8   5  15       21.53       24.24      2.68 o 
  -7   5  15        7.29        6.46      1.99 o 
  -6   5  15        4.69        2.93      1.64 o 
  -5   5  15       41.05       38.99      2.98 o 
  -4   5  15       12.83       15.86      2.23 o 
  -3   5  15       64.90       63.85      5.84 o 
  -2   5  15       19.67       22.35      2.54 o 
  -1   5  15        6.37        6.84      1.67 o 
   0   5  15        3.11        1.58      1.43 o 
   1   5  15        0.01        1.11      1.44 o 
   2   5  15        3.26        2.12      1.51 o 
   3   5  15        7.64        3.53      1.71 o 
   4   5  15        1.59        4.05      1.78 o 
   5   5  15       96.52       90.09      4.73 o 
   6   5  15       10.37       10.14      2.90 o 
   7   5  15        3.04        1.62      2.17 o 
   8   5  15       11.78       13.36      2.57 o 
 -10   6  15        1.71        1.31      1.72 o 
  -9   6  15        0.89       -0.77      1.56 o 
  -8   6  15        0.14        0.99      1.56 o 
  -7   6  15       14.80       17.40      3.05 o 
  -6   6  15        5.61        3.59      1.78 o 
  -5   6  15        1.79        2.35      1.56 o 
  -4   6  15        0.00       -0.30      1.50 o 
  -3   6  15       19.32       17.87      2.37 o 
  -2   6  15       13.66       13.85      2.29 o 
  -1   6  15        4.27        2.60      1.69 o 
   0   6  15        0.01       -1.39      1.39 o 
   1   6  15        1.31        3.00      1.66 o 
   2   6  15        0.31        1.12      1.98 o 
   3   6  15        1.02        0.56      1.52 o 
   4   6  15        0.01        0.63      2.66 o 
   5   6  15       47.06       50.06      3.73 o 
   6   6  15       53.50       53.27      4.02 o 
   7   6  15        3.49        5.99      2.11 o 
  -8   7  15       30.83       42.00      3.42 o 
  -7   7  15        2.50        4.95      1.98 o 
  -6   7  15        0.01       -1.39      1.51 o 
  -5   7  15        4.85        6.71      2.56 o 
  -4   7  15       24.73       29.18      2.87 o 
  -3   7  15       11.16       12.84      2.20 o 
  -2   7  15        3.42        6.15      1.85 o 
  -1   7  15        0.69        1.08      1.60 o 
   0   7  15        1.83        3.04      1.64 o 
   1   7  15        4.07        3.58      1.74 o 
   2   7  15        0.62       -1.36      2.08 o 
   3   7  15        0.06        1.46      1.72 o 
   4   7  15       38.44       41.89      3.62 o 
   5   7  15       10.40       13.49      2.51 o 
  -6   8  15       18.29       22.05      2.81 o 
  -5   8  15        0.42        0.64      1.81 o 
  -4   8  15       11.91       12.63      2.42 o 
  -3   8  15        0.00        1.51      1.74 o 
  -2   8  15        5.22        6.37      2.18 o 
  -1   8  15       56.08       84.10      4.59 o 
   0   8  15       26.14       28.99      3.12 o 
   1   8  15       47.94       65.18      4.14 o 
   2   8  15       21.53       29.43      3.27 o 
   3   8  15        1.51        3.05      1.99 o 
 -12   0  16       21.24       28.89      4.42 o 
 -10   0  16       26.16       23.12      3.84 o 
  -8   0  16        6.42        7.55      2.77 o 
  -6   0  16      132.54      114.52      6.86 o 
  -4   0  16      161.47      137.84      7.39 o 
  -2   0  16      116.29       86.37      5.65 o 
   0   0  16       14.19       16.08      2.95 o 
   2   0  16       32.27       33.07      2.62 o 
   4   0  16       30.60       30.38      2.60 o 
   6   0  16       13.83       11.70      2.06 o 
   8   0  16        6.38        0.74      2.23 o 
 -12   1  16        0.01        0.47      2.96 o 
 -11   1  16        0.75        2.31      1.65 o 
 -10   1  16       19.07       17.27      2.53 o 
  -9   1  16        2.00        1.65      1.75 o 
  -8   1  16       49.76       43.64      3.25 o 
  -7   1  16        4.07        5.76      1.81 o 
  -6   1  16       21.35       16.66      2.31 o 
  -5   1  16        5.50        2.82      1.61 o 
  -4   1  16        0.91       -0.31      1.33 o 
  -3   1  16      145.48      132.14      5.05 o 
  -2   1  16       23.83       20.11      2.25 o 
  -1   1  16      144.72      135.19      4.07 o 
   0   1  16       39.57       34.21      3.67 o 
   1   1  16        3.18        2.40      1.14 o 
   2   1  16       50.27       50.48      3.12 o 
   3   1  16        1.97        4.14      1.49 o 
   4   1  16        0.69        3.09      1.27 o 
   5   1  16       25.99       26.14      2.14 o 
   6   1  16        4.38        7.33      1.56 o 
   7   1  16        6.87        5.49      1.53 o 
   8   1  16        0.39        1.28      1.35 o 
 -11   2  16        3.90        3.39      1.81 o 
 -10   2  16        2.83        5.60      1.71 o 
  -9   2  16        0.77        0.95      1.53 o 
  -8   2  16       56.52       55.55      3.64 o 
  -7   2  16        2.26        2.99      1.66 o 
  -6   2  16       94.62      108.20      4.69 o 
  -5   2  16       28.17       25.30      3.83 o 
  -4   2  16       33.08       34.88      2.67 o 
  -3   2  16        0.05       -0.62      1.26 o 
  -2   2  16       11.13       14.16      2.04 o 
  -1   2  16        0.29        0.19      1.29 o 
   0   2  16        1.49        3.03      1.51 o 
   1   2  16        1.70        1.69      1.41 o 
   2   2  16        0.45       -0.60      1.22 o 
   3   2  16        0.11        0.95      1.33 o 
   4   2  16        1.47        1.88      1.50 o 
   5   2  16        5.02        9.06      2.01 o 
   6   2  16        3.52        2.94      1.71 o 
   7   2  16        3.78        2.49      1.74 o 
   8   2  16        1.15       -0.75      1.28 o 
 -11   3  16        1.08        2.84      2.73 o 
 -10   3  16        0.54        3.89      2.79 o 
  -9   3  16        3.22       -0.83      2.41 o 
  -8   3  16       31.33       38.94      4.58 o 
  -7   3  16        1.06        1.34      2.55 o 
  -6   3  16        2.50        4.72      1.67 o 
  -5   3  16       35.11       28.94      2.56 o 
  -4   3  16       43.19       46.20      3.04 o 
  -3   3  16        0.20       -1.16      1.29 o 
  -2   3  16       24.08       26.07      2.95 o 
  -1   3  16        3.59        4.57      1.56 o 
   0   3  16        0.12        0.42      1.32 o 
   1   3  16       14.27       13.39      2.08 o 
   2   3  16        3.37        4.77      1.67 o 
   3   3  16        7.88        8.25      1.98 o 
   4   3  16        2.37        6.40      1.92 o 
   5   3  16       16.41       18.84      2.63 o 
   6   3  16        0.77        1.24      1.67 o 
   7   3  16       23.97       27.31      3.43 o 
   8   3  16       13.92       12.44      2.37 o 
 -10   4  16       14.24       21.89      4.20 o 
  -9   4  16        0.02        0.38      2.57 o 
  -8   4  16       15.59       14.83      2.26 o 
  -7   4  16       17.04       18.19      2.41 o 
  -6   4  16        5.66        8.97      1.97 o 
  -5   4  16        4.55        5.44      1.75 o 
  -4   4  16       61.58       65.53      3.63 o 
  -3   4  16        6.80        9.62      1.97 o 
  -2   4  16       91.75      111.95      7.24 o 
  -1   4  16        6.05        5.25      1.70 o 
   0   4  16       33.63       39.28      3.12 o 
   1   4  16       16.94       19.20      2.42 o 
   2   4  16       22.41       33.35      3.05 o 
   3   4  16        5.84        5.58      1.91 o 
   4   4  16       19.06       18.14      2.52 o 
   5   4  16        0.85       -1.54      1.54 o 
   6   4  16       14.47       15.23      3.33 o 
   7   4  16        2.38        3.06      3.78 o 
  -9   5  16        0.68        2.42      1.79 o 
  -8   5  16       51.88       65.84      3.89 o 
  -7   5  16       19.86       24.13      4.40 o 
  -6   5  16       22.35       27.15      2.74 o 
  -5   5  16       10.50       12.56      2.20 o 
  -4   5  16        0.67        0.58      1.50 o 
  -3   5  16        0.37        0.36      1.50 o 
  -2   5  16        3.37        0.20      1.51 o 
  -1   5  16        2.61        2.81      1.62 o 
   0   5  16        4.27        8.01      2.09 o 
   1   5  16       37.82       42.39      5.05 o 
   2   5  16        3.05        3.09      2.77 o 
   3   5  16        6.19        4.93      2.33 o 
   4   5  16       41.58       45.75      3.64 o 
   5   5  16       14.92       17.15      2.68 o 
   6   5  16       59.23       73.79      4.55 o 
  -8   6  16        1.91        4.88      1.92 o 
  -7   6  16        2.18        3.00      3.55 o 
  -6   6  16        0.71        0.23      1.54 o 
  -5   6  16        0.13       -1.30      1.74 o 
  -4   6  16       11.37       14.11      2.31 o 
  -3   6  16        6.98       11.77      4.74 o 
  -2   6  16        1.66       -0.42      1.42 o 
  -1   6  16       10.62       11.31      2.10 o 
   0   6  16        2.31        3.16      1.80 o 
   1   6  16        0.70        2.91      1.73 o 
   2   6  16       42.27       49.63      3.64 o 
   3   6  16        2.44        5.03      2.45 o 
   4   6  16       13.76       15.52      2.62 o 
   5   6  16        0.86        2.30      2.40 o 
  -6   7  16        0.16       -1.85      2.07 o 
  -5   7  16       14.12       20.41      2.72 o 
  -4   7  16       11.78       10.53      2.25 o 
  -3   7  16        3.82        3.18      2.49 o 
  -2   7  16        6.87        7.78      2.15 o 
  -1   7  16        0.68        0.58      1.72 o 
   0   7  16        0.51       -0.50      1.54 o 
   1   7  16        1.13        3.02      1.87 o 
   2   7  16        3.96        3.82      2.03 o 
   3   7  16        1.09        0.30      2.52 o 
  -9   0  17        0.37        1.92      2.30 o 
  -7   0  17        0.67       -1.99      1.99 o 
  -5   0  17      136.24      136.88      7.77 o 
  -3   0  17        3.75        4.33      2.30 o 
  -1   0  17        0.12        1.34      1.81 o 
   1   0  17        1.02        0.94      1.99 o 
   3   0  17       21.05       26.50      3.64 o 
   5   0  17        4.84        4.11      2.46 o 
   7   0  17        4.76       -1.50      2.21 o 
 -10   1  17        3.40        9.23      2.02 o 
  -9   1  17        1.25       -0.26      2.99 o 
  -8   1  17       23.40       24.57      2.78 o 
  -7   1  17        1.24        5.22      1.85 o 
  -6   1  17        3.97        6.03      1.91 o 
  -5   1  17       63.56       54.93      3.56 o 
  -4   1  17       67.83       79.18      7.54 o 
  -3   1  17       26.93       23.62      2.44 o 
  -2   1  17       10.38       10.29      1.87 o 
  -1   1  17        2.78       -0.47      1.88 o 
   0   1  17        0.10       -0.94      1.81 o 
   1   1  17       29.55       32.62      2.72 o 
   2   1  17       40.51       38.22      2.91 o 
   3   1  17       16.94       20.93      2.47 o 
   4   1  17        0.01        2.94      1.52 o 
   5   1  17       11.93       12.19      2.13 o 
   6   1  17        0.00       -0.63      1.49 o 
   7   1  17        1.52        3.71      1.70 o 
 -10   2  17        5.43        9.35      2.14 o 
  -9   2  17        6.73        8.75      2.14 o 
  -8   2  17        3.81        4.69      2.88 o 
  -7   2  17       40.73       47.50      5.05 o 
  -6   2  17       11.83       17.45      3.49 o 
  -5   2  17        2.89        4.62      2.30 o 
  -4   2  17        9.38       12.93      3.15 o 
  -3   2  17       11.23       10.59      2.84 o 
  -2   2  17        0.01        0.20      1.37 o 
  -1   2  17        0.14       -0.06      1.26 o 
   0   2  17        4.86        3.18      1.59 o 
   1   2  17        6.11        9.09      4.48 o 
   2   2  17       20.93       18.14      2.38 o 
   3   2  17        3.36        2.09      1.54 o 
   4   2  17        1.89        1.80      3.12 o 
   5   2  17        4.80        4.78      2.23 o 
   6   2  17        0.13        2.50      1.66 o 
  -9   3  17        0.04       -0.71      2.50 o 
  -8   3  17        5.02        4.96      2.79 o 
  -7   3  17       16.42       18.07      3.80 o 
  -6   3  17        2.07       -0.31      2.37 o 
  -5   3  17        4.83        4.87      2.35 o 
  -4   3  17        2.02        0.13      1.41 o 
  -3   3  17        0.62       -1.23      1.23 o 
  -2   3  17        0.63       -1.09      1.33 o 
  -1   3  17        8.09        9.18      1.82 o 
   0   3  17       24.42       26.44      2.70 o 
   1   3  17        5.70        4.09      1.71 o 
   2   3  17        9.46       11.71      2.11 o 
   3   3  17        3.40        2.41      1.61 o 
   4   3  17        1.27        2.06      1.67 o 
   5   3  17        9.19       11.44      2.20 o 
   6   3  17       19.93       16.42      3.94 o 
  -9   4  17       33.61       43.67      5.43 o 
  -8   4  17       17.68       17.25      3.89 o 
  -7   4  17        4.20        5.52      1.92 o 
  -6   4  17       25.00       30.74      2.88 o 
  -5   4  17        0.22        1.56      3.02 o 
  -4   4  17        0.46        1.01      1.44 o 
  -3   4  17       11.58       15.37      2.24 o 
  -2   4  17        5.43       11.13      2.15 o 
  -1   4  17       14.95       15.41      2.34 o 
   0   4  17        9.17       11.74      2.20 o 
   1   4  17        7.61        8.48      2.67 o 
   2   4  17       10.67       12.63      2.21 o 
   3   4  17        2.56        4.21      1.82 o 
   4   4  17        0.42        4.49      2.09 o 
   5   4  17        0.92        6.29      1.98 o 
  -8   5  17        4.66        5.65      2.02 o 
  -7   5  17        8.57       11.49      2.74 o 
  -6   5  17        1.02        2.28      1.79 o 
  -5   5  17       21.90       29.90      2.89 o 
  -4   5  17        9.95       12.55      2.26 o 
  -3   5  17        1.13        3.20      1.79 o 
  -2   5  17        3.82        3.61      1.73 o 
  -1   5  17       44.08       48.66      7.67 o 
   0   5  17        3.69        9.01      3.88 o 
   1   5  17       33.41       37.64      5.74 o 
   2   5  17        2.14        0.81      1.67 o 
   3   5  17       34.78       47.21      9.30 o 
   4   5  17        0.02        2.12      1.87 o 
  -6   6  17        1.41       -0.19      1.69 o 
  -5   6  17        0.03        1.00      1.67 o 
  -4   6  17        8.46       13.12      2.39 o 
  -3   6  17        4.28        2.90      1.84 o 
  -2   6  17        9.13        9.13      2.13 o 
  -1   6  17       15.66       23.23      2.79 o 
   0   6  17        1.69        1.59      1.74 o 
   1   6  17       10.80       19.06      2.75 o 
   2   6  17        0.45        2.61      1.83 o 
  -8   0  18        0.05        3.64      2.44 o 
  -6   0  18       28.12       46.11      4.98 o 
  -4   0  18      182.39      245.81     11.19 o 
  -2   0  18        0.00       -1.81      1.81 o 
   0   0  18        4.70        4.89      2.48 o 
  -9   1  18        0.15        2.08      3.02 o 
  -8   1  18        0.62       -0.40      1.74 o 
  -7   1  18        6.93        9.54      2.18 o 
  -6   1  18       19.87       21.20      2.74 o 
  -5   1  18       12.42       10.31      2.17 o 
  -4   1  18        2.92        3.89      2.55 o 
  -3   1  18       19.47       19.01      3.49 o 
  -2   1  18       18.77       20.71      3.55 o 
  -1   1  18        0.48        0.63      2.06 o 
   0   1  18        2.81        1.16      2.12 o 
   1   1  18        1.05       -0.22      2.06 o 
   2   1  18        4.63        3.31      2.28 o 
   3   1  18        4.77        6.74      1.83 o 
   4   1  18        7.04        7.16      1.93 o 
   5   1  18        0.88        4.06      1.70 o 
  -8   2  18        0.74        2.30      2.66 o 
  -7   2  18        0.39       -0.38      2.28 o 
  -6   2  18        2.14        5.54      2.70 o 
  -5   2  18       36.97       42.65      4.87 o 
  -4   2  18       28.16       20.89      3.75 o 
  -3   2  18        6.71        6.50      2.64 o 
  -2   2  18        1.55       -0.22      1.88 o 
  -1   2  18        0.36       -0.85      1.97 o 
   0   2  18        2.81        1.12      1.52 o 
   1   2  18        0.50        3.01      1.68 o 
   2   2  18       17.74       15.32      2.37 o 
   3   2  18        4.34        5.55      1.80 o 
   4   2  18        6.25        9.23      2.02 o 
  -8   3  18        1.32        2.84      2.86 o 
  -7   3  18        2.66       -0.47      2.19 o 
  -6   3  18        1.99        4.91      2.93 o 
  -5   3  18        9.20        9.34      3.11 o 
  -4   3  18        0.40        2.61      2.41 o 
  -3   3  18        2.15        3.78      2.50 o 
  -2   3  18       23.76       18.03      2.44 o 
  -1   3  18        0.17       -1.43      1.43 o 
   0   3  18       13.09       14.89      2.28 o 
   1   3  18        0.01        1.69      2.06 o 
   2   3  18        0.14       -0.53      1.42 o 
   3   3  18        0.63        1.31      1.63 o 
   4   3  18        0.12        1.74      1.68 o 
  -6   4  18       40.06       53.06      5.38 o 
  -5   4  18       13.65       21.82      3.04 o 
  -4   4  18        9.31       12.49      2.32 o 
  -3   4  18       10.51       13.00      2.37 o 
  -2   4  18        2.71        1.29      1.84 o 
  -1   4  18        0.11       -0.24      1.47 o 
   0   4  18       31.44       36.12      3.25 o 
   1   4  18        1.68        3.45      4.37 o 
   2   4  18       25.48       37.04      3.33 o 
   3   4  18       14.01       19.72      3.71 o 
  -5   5  18        7.32       12.40      2.32 o 
  -4   5  18       15.77       13.89      2.53 o 
  -3   5  18        0.03       -0.68      1.77 o 
  -2   5  18       82.69       97.51      5.70 o 
  -1   5  18       21.75       24.45      3.83 o 
   0   5  18       67.33       81.56      5.32 o 
   1   5  18        0.03       -2.26      2.26 o 
  -5   0  19       20.60       21.96      3.95 o 
  -3   0  19        8.08        6.75      2.88 o 
  -6   1  19       11.15       20.20      3.86 o 
  -5   1  19        4.92        6.88      2.88 o 
  -4   1  19        1.85        2.79      2.50 o 
  -3   1  19        7.06       10.63      3.04 o 
  -2   1  19       11.91       14.79      3.33 o 
  -1   1  19        0.03        3.82      2.39 o 
   0   1  19        1.22        1.27      2.35 o 
   1   1  19        0.57        1.50      2.23 o 
   2   1  19       10.50       10.61      3.17 o 
  -5   2  19        0.17        4.94      2.81 o 
  -4   2  19       35.88       40.35      4.74 o 
  -3   2  19        0.19        1.09      2.37 o 
  -2   2  19        0.01       -2.14      2.14 o 
  -1   2  19       13.83       11.04      3.13 o 
   0   2  19        0.32        0.38      2.32 o 
   1   2  19        3.43        2.10      2.44 o 
   2   2  19        0.06       -1.25      2.14 o 
  -4   3  19        4.66        8.56      3.31 o 
  -3   3  19        1.04       -1.72      2.30 o 
  -2   3  19        8.45       12.89      3.28 o 
  -1   3  19        4.58        1.92      2.46 o 
   0   3  19        7.27        6.38      1.87 o 
                                                 
